# Supplementary material for: In vitro protein expression changes in RAW 264.7 cells and HUVECs treated with dialyzed coffee extract by immunoprecipitation high performance liquid chromatography
Source: Sci Rep. 2018 Sep 14;8:13841. doi: 10.1038/s41598-018-32014-z (PMC6138699; doi:10.1038/s41598-018-32014-z)
Supplement: Supplementary file 2 — dataset 2 [file 41598_2018_32014_MOESM2_ESM.xlsx]

## Sheet: Total
	Antibody	Host	Company	MW	Usage, Application	Specificity	Catalog No.
14-3-3 θ(C-17) sc-732	Signaling ligand	rabbit polyclonal antibody	Santa Cruz	200 ug/mL	Western blot, IP, IF, ELISA, IHC	H, M, R
Actin-alpha (C-2): sc-8432	cytoskeletal protein	mouse monoclonal antibody	Santa Cruz	41 kDa	W, IP, IHC	H, M, R
Actin-beta (C4), sc-47778	principle constituent of filaments	mouse monoclonal Ab, gizzard actin of avian origin	Santa Cruz Biotechnology, Inc.	43 kDa	Western blot, IP, IF, ELISA, IHC	H. M. R. avian, bovine, porcine, canine, rabbit
AIF (B-9): sc-55519	cause DNA fragmentation and chromatin condensation, and to induce the release of cytochrome c and caspase-9 from mitochondria	mouse monoclonal antibody raised against amino acids 1-300	Santa Cruz Biotechnology, Inc.	57 kDa	Western blot, IP, IF, ELISA, IHC	H, M, R
AKT 1/2/3: p-Akt1/2/3 phosphorylated (p-Akt, Thr 308), sc-16646-R	serine/threonine kinase	rabbit PoAb	Santa Cruz	Thr 308	W, IP, IF, IHC	H, M, R	56 - 60 kDa
AKT1/2 (N-19): sc-1619	serine threonine kinase	goat	Santa Cruz		W, IP, IF, IHC	H, M, R
AKT-phosphorylated: pAKT		rabbit polyclonal antibody			W, IP, IF, IHC	H, M, R
Alkaline Phosphatase (A-10): sc-271431	glycosyl-phosphatidylinositol (GPI)-anchored, dimeric, Zn2+-metallated glycoproteins that catalyze the hydrolysis of phosphomonoesters into an inorganic phosphate and an alcohol	mouse monoclonal antibody specific for an epitope mapping between amino acids 66-111	Santa Cruz Biotechnology, Inc.	70 kDa	W, IP, IF, IHC	H, M, R
AMPKα(H-300): sc-25792, 74461	5'-AMP-activated protein kinase, stress	rabbit polyclonal antibody	Santa Cruz Biotech. Inc.	63 kDa	Western blot, IP, IF, ELISA, IHC	H, M, R
Antitrypsin Alpha-1	antiprotease	rabbit polyclonal antibody	ZYMED,CA		IP, IHC	H, M, R
Apaf-1 (H-324): sc-8339		rabbit polyclonal antibody raised against amino acids 871-1001 mapping at the C-terminus of Apaf-1 of human origin	Santa Cruz Biotechnology, Inc.	130 kDa	Western blot, IP, IF, ELISA, IHC	H, M, R
APC (C-20), sc-896	oncogene	871-1001 mapping at the C-terminus of Apaf-1 of human origin	Santa Cruz	300 kDa	W, IP, IHC (P)	H, M, R
ATM (H-300), sc-28881		Rabbit polyclonal antibody	Santa Cruz Biotechnology, Inc.		W, IP, IHC (P)	H, M, R
B7-1 (CD80, H-208) (sc-9091)	T cell activation	rabbit polyclonal antibody	Santa Cruz	60 kDa	W. IP, IF, ELISA	H, M, R
BAD (H-168), sc-7869	oncogene	Rabbit polyclonal antibody	Santa Cruz	25 kDa	W, IP, IHC	H, M, R
BAX (P-19): sc-526, p21	oncogene	rabbit polyclonal antibody	Santa Cruz	23 kDa	W, IP, IHC (P)	H, M, R
BCL-2 (N-19), sc-492	oncogene	rabbit polyclonal antibody	Santa Cruz Biotech. Inc.	28 kDa	W, IP, IHC	H, M, R
BMP-2 (N-14): sc-6895	ECM	goat polyclonal antibody	Santa Cruz		W, IP, IHC	H, M, R
BMP-4 (3H2.3): sc-12721	ECM	mouse monoclonal antibody	Santa Cruz		W, IP, IHC	H, M, R
BRCA1 (C-20): sc-642	breast cancer susceotibility gene	rabbit polyclonal antibody	Santa Cruz	220 kDa, 200 ug/1 mL	W, IP, IHC	H, M, R
BRCA2 (H-299): sc-28235	breast cancer susceotibility gene	rabbit polyclonal antibody	Santa Cruz	390 kDa, 200 ug/1 mL	W, IP, IHC	H, M, R
Capillary morphognesis protein 2 (CMG2)		rabbit polyclonal antibody			W, IP, IHC	H, M, R
Caspase-3 (H-277): sc-7148	apoptosis, cystein protease	rabbit polyclonal antibody	Santa Cruz	32 kDa	W, IP, IHC	H, M, R
Caspase-3 cleaved, 11p (h176)-R: sc-22171-R (H-277): sc-7148	apoptosis, cystein protease	rabbit polyclonal antibody	Santa Cruz	32 kDa	W, IP, IHC	H, M, R
Caspase-8 p20 (H-134): sc-7890	apoptosis	rabbit polyclonal antibody	Santa Cruz	55 kDa	W, IP, IHC	H, M, R
Caspase-9 p10 (F-7), sc-17784	apoptosis, cystein protease	mouse monoclonal Ab, 315-397 aa, C-terminus, human	Santa Cruz Biotech. Inc.	46 kDa	Western blot, IP, IF, ELISA, IHC	H, M, R
Caspase-9 cleaved, p10 (h331): sc-22182	apoptosis, cystein protease	goat polyclonal antibody	Santa Cruz Biotech. Inc.	46 kDa	Western blot, IP, IF, ELISA, IHC	H, M, R
Caspase-9-old (S-20): sc-8542	apoptosis	rabbit polyclonal antibody	Santa Cruz	35 kDa	W, IP, IHC	H, M, R
Catenin-beta	oncogene	mouse monoclonal antibody	Santa Cruz	92 kDa	W, IP, IHC (P)	H, M, R
Cathepsin G, neutrophil	protease	mouse monoclonal antibody	PHARMINGEN	25-30kDa	W, IP, IHC (P)	H, M, R
Cathepsin K, osteoclast		rabbit polyclonal antibody			W, IP, IHC (P)	H, M, R
Caveolin 1(H-97) sc-7875	endocytosis	rabbit polyclonal antibody	Santa Cruz	200ug/mL	W, IP, IHC (P)	H, M, R
CD20 (FL-297, H-170): sc-15361	leukocyte surface antigen	rabbit polyclonal antibody	Santa Cruz	35, 37 kDa	W, IP, IHC	H, M, R
CD28 (sc-1623)	T cell activation	goat polyclonal Ab	Santa Cruz	44 kDa	W. IP, IF, ELISA	H, M, R
CD3 (PC3/188A): sc-20047	T cell antigen recepter	mouse monoclonal antibody	Santa Cruz	about 25 kDa	W, IP, IHC	H, M, R
CD31, PECAM-1, CD 31 (H-300): sc-8306	adhereing Molecule	rabbit polyclonal antibody	Santa Cruz		W, IP, IHC	H, M, R
CD34, (TUK3), sc-19587	heavily glycosylated, transmembrane glycoprotein-Stem cells	mouse monoclonal antibody	Santa Cruz Biotech. Inc.	90-120 kDa	W, IP, IHC	H, M, R
CD40 (H-10): sc-13128	CD40, expressed on the surface of B cells,	mouse monoclonal antibody raised against amino acids 74-193 of CD40 of human origin	Santa Cruz Biotech. Inc.	43 kDa.	W, IP, IHC	H, M, R
CD56, NCAM (123C3), sc-7326	NK cell marker	74-193 of CD40 of human origin	Santa Cruz Biotechnology, Inc.		W, IP, IHC	H, M, R
CD68 (H-255): sc-9139	lysosomal glycoprotein	rabbit polyclonal antibody	Santa Cruz	68 kDa	W, IP, IHC	H, M, R
CDK4 (H-22), sc-601	oncogene	Rabbit polyclonal antibody	Santa Cruz		W, IP, IHC	H, M, R
CDK4 (C-22): sc-260	cyclin dependent kinase 4	Rabbit polyclonal antibody	Santa Cruz	34 kDa, 200 ug/1 mL	W, IP, IHC	H, M, R
Cdk4 (0.N.199): sc-70832	cyclin-dependent kinases (Cdks)	mouse monoclonal antibody raised against full length recombinant human Cdk4,	Santa Cruz Biotechnology, Inc.	34 kDa	W, IP, IHC	H, M, R
CEA, CD66 (H-300): sc-20131	carcinoembryonic antigen	rabbit polyclonal antibody	Santa Cruz		W, IP, IHC	H, M, R
Connective tissue growth factor (CTGF)		rabbit polyclonal antibody			W, IP, IHC	H, M, R
D2-40	O-linked sialoglycoprotein (40 kD), lymphatic endothelium, fetal testis, testicular germ cells	mouse MoAb	Abcam, Cambridge, UK		W, IP, IHC	H, M, R
Defensin 1-beta (FL-68): sc-20797	broad-spectrum antimicrobial activity	rabbit polyclonal antibody	Santa Cruz	3.9KDa	W, IP, IF	H, M, R
Defensin 2-beta (FL-64): sc-20798	broad-spectrum antimicrobial activity	rabbit polyclonal antibody	Santa Cruz		W, IP, IF	H, M, R
Defensin3-beta (FL-67): sc-30115	broad-spectrum antimicrobial activity	rabbit polyclonal (1-67 aa)	Santa Cruz		W, IP, IF	H, M, R
Desmin (H-76): sc-14026	cytoskeletal intermediate filament	rabbit polyclonal antibody	Santa Cruz	50 kDa	W, IP, IHC	H, M, R
DHS	deoxyhypusine synthetase	rabbit	Park		W, IP, IHC	H, M, R
DMBT1	oncogene	goat polyclonal antibody	Santa Cruz		W, IP, IHC	H, M, R
DMP1 (M-20, sc-6551)	Dentin Matrix Acidic Phosphoprotein 1Myb-like transcription factor	goat polyclonal Ab, C-terminus	Santa Cruz Biotechnology, Inc.	200 ug/mL	W, IP	H, M, R
DOHH Protein G purified	deoxyhypusine hydrogenase	rabbit	Park		W, IP, IHC	H, M, R
E2F-1 (KH95), sc-251	transcription factor	Mouse	Santa Cruz	60 kDa	W, IP, IHC (P)	H, M, R
E-cadherin (H-1080), sc-7870	adhereing Molecule	rabbit polyclonal antibody	Santa Cruz		W, IP, IHC (P)	H, M, R
EGF-10 (epithelial growth factor-10)	growth factor				W, IP, IHC (P)	H, M, R
EGFR (1005), sc-03, epithelial growth factor receptor	oncogene	rabbit polyclonal antibody	Santa Cruz	170 kDa	W, IP, IHC (P)	H, M, R
EIF5A1, NIH 353		mouse MoAb	Park		W, IP, IHC	H, M, R
eiF5A2		rabbit	Park		W, IP, IHC	H, M, R
Ep-CAM (Ber-EP4) sc-59784	epithelial cell adehesion molecule 40kDa	mouse monoclonal Ab	Santa Cruz		W, IP, IHC, IF	H, M, R
erbB2: c-erbB-2 oncoprotein	oncogene	rabbit polyclonal antibody	DAKO, Denmark	190 kDa	IHC, IP, W,	H, M, R
ERK1 (E-6): sc-271270	Mitogen-activated protein kinase (MAPK), extracellular signal	mouse MoAb	Santa Cruz Biotechnology, Inc.	44 kDa	W, IP, IHC (P)	H, M, R
ET-1 (N-8)-R: sc-21625-R	endothelin, angiogenesis	rabbit polyclonal antibody	Santa Cruz Biotechnology, Inc.	24 kDa	W, IP, IHC (P)	H, M, R
FADD (H-181): sc-5559	death domain	rabbit polyclonal antibody	Santa Cruz	74 kDa	W, IP, IHC (P)	H, M, R
FAK (C-20) sc-558	Focal Adhesion Kinase; substrate for tyrosin kinase of Src	rabbit polyclonal antibody	Santa Cruz	200 ug/mL	W, IP, IHC	H, M, R
FAS (B-10): sc-8009	apoptosis	mouse monoclonal antibody	Santa Cruz	45 kDa	W, IP, IHC	H, M, R
FAS-L (N-20): sc-834	apoptosis	rabbit polyclonal antibody	Santa Cruz	48 kDa	W, IP, IHC	H, M, R
FGF basic neutralizing Ab	growth factor, angiogenesis	goat polyclonal antibody	R&D Systems		W, IP, IHC	H, M, R
FLIP s/l (H-202): sc-8347	apoptosis	rabbit polyclonal antibody	Santa Cruz	31 kDa	W, IP, IHC	H, M, R
FLT-4 (VEGF-R3)	membrane receptor kinase	rabbit polyclonal antibody	spring Bioscience Corp. USA, E3870		W, IP, IHC	H, M, R
GADD 45β (A-14): sc-30368	G1 checkpoint	affinity purified goat polyclonal antibody	Santa Cruz Biotechnology, Inc.	18-27 kDa.	W, IP, IHC	H, M, R
GAPDH (O411), sc-47724		mouse monoclonal antibody	Santa Cruz		W, IP, IHC	H, M, R
GH (growth hormone) (T-20): sc-10365	growth factor	goat polyclonal antibody	Santa Cruz		W, IP, IHC	H, M, R
GHRH (growth hormone releasing hormone)					W, IP, IHC	H, M, R
HCAM (P2A1), sc-53298	CD44	mouse monoclonal antibody	Santa Cruz Biotechnology, Inc.		W, IP, IHC	H, M, R
Heme Oxygenase 1, sc-1796	microsomal enzyme	Goat, affinity purified	Santa Cruz	C-terminus	W, IP, IF, IHC	H, M, R	HSP 32, 32 kDa
HER2/ERBB2.Neu (3B5), sc-33684		mouse monoclonal antibody	Santa Cruz Biotechnology, Inc.		W, IP, IF, IHC	H, M, R
HGF-alpha (H-145) : sc-7949	growth factor	rabbit polyclonal antibody	Santa Cruz	82 kDa	W, IP, IHC	H, M, R
HIF-1a (H1alpha 67): sc-53546	Per-Arnt-Sim (PAS) domain transcription fator	mouse monoclonal Ab, 432-528 aa of human origin, HIF-1alpha	Santa Cruz Biotech. Inc.	132 kDa	Western blot, IP, IF, ELISA, IHC	H, M, R
Histone deacetylase 10, (HDAC10) (D-9), sc-365270	modification of chromatin structure	mouse monoclonal Ab, 57-85 aa	Santa Cruz Biotech. Inc.	70 kDa	Western blot, IP, IF, ELISA	H, M, R
Histone demethylase, JMJD2D (G-25), sc-133700	Jumonji domain protein 2D, localized at nucleus	rabbit polyclonal Ab, JMJD2D peptide of human origin	Santa Cruz Biotech. Inc.	58 kDa	Western blot, IP, IF, ELISA, IHC	H, M, R
Histone H1, number 0 (F-10), sc-377468	lysin rich member of the H1 family of linker histones.	mouse monoclonal Ab, 1-85 aa N-terminus	Santa Cruz Biotech. Inc.	32 kDa	Western blot, IP, IF, ELISA	H, M, R
HSP-70	cellular matrix protein	rabbit polyclonal antibody	DAKO, CA, USA	70-80 kDa	Western blot, IP, IF, ELISA	H, M, R
HSP-90		rabbit polyclonal antibody			Western blot, IP, IF, ELISA	H, M, R
ICAM-1 (G-5), sc-8439		mouse monoclonal antibody	Santa Cruz Biotech. Inc.		Western blot, IP, IF, ELISA	H, M, R
Ig K, sc-51637	Ig light chain, kappa	mouse MoAb	Santa Cruz	kappa chain	W, IP, IF, IHC	H, M, R	MEM-09
IGF-1 (G-17): sc-1422	growth factor	goay polyclonal antibody	Santa Cruz		W, IP, IHC	H, M, R
IGF-IIR (H-300), sc-25462		rabbit polyclonal antibody	Santa Cruz Biotech. Inc.		W, IP, IHC	H, M, R
IL-1a					W, IP, IHC	H, M, R
IL-28 sc-137207	cytokine	mouse monoclonal antibody	Santa Cruz	200ug/mL	W, IP, IHC	H, M, R
IL-6, sc-73319	212 aa	mouse MoAb	Santa Cruz	recombinant IL-6	W, IP, IF, IHC	H, M, R	21-28 kDa
IL-8	cytokine	rabbit	NOVUS	0.1mg/mL	W, IP, IF, IHC	H, M, R
Insulin A (C12) : sc-7839	growth factor	goat polyclonal antibody	Santa Cruz		W, IP, IHC	H, M, R
JAK2 (C-20): sc-294	non-receptor Janus	rabbit polyclonal antibody	Santa Cruz Biotech. Inc.	128 kDa	W, IP, IHC	H, M, R
JNK1 (D-6): sc-137018	phosphorylate and augment transcriptional activity of c-Jun	mouse monoclonal Ab	Santa Cruz Biotech. Inc.	46 kDa	W, IP, IHC	H, M, R
Keratin 14 (C-14): sc-17104	tyrosine kinases	goat polyclonal antibody	Santa Cruz		W, IP, IHC	H, M, R
Ki-67 (H-300), sc-15402		rabbit polyclonal antibody	Santa Cruz Biotech. Inc.		W, IP, IHC	H, M, R
Lactoferrin (H-65), sc-25622	antimicrobial	rabbit polyclonal Ab, 146-210 aa, human origin	Santa Cruz Biotech. Inc.	78 kDa	Western blot, IP, IF, ELISA, IHC	H, M, R
Lamin A		rabbit polyclonal antibody			Western blot, IP, IF, ELISA, IHC	H, M, R
LC3β MAP(G-9): sc-376404	autophage Microtubule-associated proteins (MAPs)	mouse monoclonal antibody	Santa Cruz Biotechnology, Inc.	15 kDa	W, IP, IHC	H, M, R
LL-37 (C-14):sc-21578	antimicrobial protein	goat polyclonal antibody	Santa Cruz		W, IP, IHC	H, M, R
Lysozyme C (W-20):sc-27956	lysozyme	goat polyclonal antibody	Santa Cruz	17kDa	W, IP, IHC	H, M, R
LYVE1	lymphatic vessel endothelial hyaluronan receptor 1	rabbit polyclonal antibody	Abnova, Taiwan, PAB3848		ELISA, IP, IHC-P, WB-Ce	H, M, R
Maspin	oncogene	goat polyclonal antibody	Santa Cruz		W, IP, IHC	H, M, R
Max (C-17), sc-197	oncogene	rabbit polyclonal antibody	Santa Cruz	22 kDa	W, IP, IHC	H, M, R
MDM2 (H-221), sc-7918	Murine Double Minute-2	rabbit polyclonal antibody	Santa Cruz	90, 60 kDa	W. IP, IF, ELISA	H, M, R
Mdr-1 (D-11): sc-55510	multiple drug resistance (MDR).	mouse monoclonal antibody	Santa Cruz Biotechnology, Inc.	170 kDa	W, IP, IHC	H, M, R
MMP-1	matrix metalloproteinases	mouse monoclonal antibody			W, IP, IHC	H, M, R
MMP-10 (LA-12): sc-80197	stromelysin-2	mouse monoclonal Ab, 99-486 aa of human origin	Santa Cruz Biotech. Inc.	57 kDa	Western blot, IP, IF, ELISA, IHC	H, M, R
MMP-10, Stromelysin-10, Transin-2 Ab-2	protease	mouse monoclonal antibody	NEOMARKERS,CA,USA		Western blot, IP, IF, ELISA, IHC	H, M, R
MMP-2(8B4): sc-13595	matrix metalloproteinases	mouse monoclonal antibody	Santa Cruz	63-72kDa	W, IP, IHC, IF	H, M, R
MMP-3 (1B4): sc-21732	stromelysin-1	mouse monoclonal Ab, 317-327 aa of human origin	Santa Cruz Biotech. Inc.	57 kDa	Western blot, IP, IF, ELISA, IHC	H, M, R
MMP-3-old, Stromelysin-1,Transin Ab-2	protease	mouse monoclonal antibody	NEOMARKERS,CA,USA		W, IP, IHC	H, M, R
MMP-9 (H-129): sc-10737	protease	rabbit polyclonal antibody	Santa Cruz	92 kDa	W, IP, IHC	H, M, R
MPM-2	oncogene	mouse monoclonal antibody	DAKO, CA, USA	55-210 kDaIHC (P), W	W, IP, IHC	H, M, R
mTOR (H-266): sc-8319	mTOR, also known as FRAP, can autophosphorylate on	rabbit polyclonal antibody	Santa Cruz Biotechnology, Inc.	289, 211-245 kDa	W, IP, IHC	H, M, R
Mucin 1 (H-295)	serine and bind to rapamycin/FKBP	rabbit polyclonal antibody	Santa Cruz	160-230 kDa	W, IP, IHC	H, M, R
Myc, c-Myc (9E10) sc-40	oncogene	mouse monoclonal antibody	Santa Cruz	67 kDa	W, IP, IHC	H, M, R
Myc: c-Myc (C-33): sc-42, p67	oncogene	mouse monoclonal antibody	Santa Cruz	67 kDa	W, IP, IHC	H, M, R
NF-1 (N-20), sc-870, neurofibromin	oncogene	rabbit polyclonal antibody	Santa Cruz		W, IP, IHC	H, M, R
NFkB p50 (H-119, sc-7178)	transcription factor	rabbit poly clonal Ab (aa 120-239, N-terminus)	Santa Cruz Biotechnology, Inc.	200 ug/mL	W, IP, IF	H, M, R
NK-1R (T-20): sc 5220	neurokinin 1 receptor, substance P receptor	goat polyclonal antibody	Santa Cruz		W, IP, IHC	H, M, R
NOXA (FL-54); sc-30209	oncogene	rabbit polyclonal antibody	Santa Cruz		W, IP, IHC	H, M, R
Ras-N, N-Ras (F155): sc-31	proto-oncogene	mouse monoclonal antibody	Santa Cruz	21 kDa	W, IP, IHC	H, M, R
OPG (H-249) sc-11383	osteogenesis	rabbit polyclonal antibody	Santa Cruz	200ug/mL	W, IP, IHC	H, M, R
Osteocalcin	osteogenesis	rabbit polyclonal antibody			W, IP, IHC	H, M, R
Osteonectin		rabbit polyclonal antibody			W, IP, IHC	H, M, R
OSX (E-6): sc-393060	Osterix (OSX) is a zinc finger-containing transcriptional activator that is distinctly expressed in all developing bones and is important for osteoblast differentiation	mouse monoclonal antibody raised against amino acids 172-268	Santa Cruz Biotech. Inc.	45 kDa	W, IP, IHC	H, M, R
p14 ARF (3F16): sc-71797	p14 ARF induces an increase in MDM2 and p21 levels and leads to cell cycle arrest in both G1 and G2/M	mouse monoclonal antibody raised against recombinant p14 ARF of human origin	Santa Cruz Biotech. Inc.	14 kDa	W, IP, IHC	H, M, R
p15-p16 (H-43), sc-28260	control of CDK4 and CDK6	rabbit polyclonal Ab, 96-138 aa, C-terminus, human origin	Santa Cruz Biotech. Inc.	15/16 kDa	Western blot, IP, IF, ELISA	H, M, R
p16 (H-156): sc-759	oncogene	rabbit polyclonal antibody	Santa Cruz	16 kDa	W, IP, IHC	H, M, R
p21 (C-19), sc-397	WAF1/CIP1	rabbit polyclonal Ab, C-terminus, human origin	Santa Cruz Biotech. Inc.	21 kDa	Western blot, IP, IF, ELISA, IHC	H, M, R
p21 (H-164): sc-756	oncogene	rabbit polyclonal antibody	Santa Cruz	21 kDa	W, IP, IHC	H, M, R
p27 (DCS-72): sc-56338	a negative regulator of G1 progression and speculated to function as a possible mediator of TGFβ-induced G1 arrest	mouse monoclonal antibody raised against full length p27 of mouse origin	Santa Cruz Biotech. Inc.	27 kDa	Western blot, IP, IF, ELISA, IHC	H, M, R
p38α (C-20): sc-535	oncogene	rabbit polyclonal antibody	Santa Cruz Biotech. Inc.	38 kDa	W, IP, IHC	H, M, R
p53(FL-393): sc-6243	oncogene	rabbit polyclonal antibody	Santa Cruz	53 kDa	W, IP, IHC (P)	H, M, R
p63 (4A4) sc-8431	transactivae p53 reporter gene and induce apoptosis	mouse monoclonal Ab	Santa Cruz	200 ug/mL	W, IP, IHC (P)	H, M, R
PARP-1 (H-250): sc-7150	Poly(ADP-ribose) polymerase-1 (PARP-1), cystein protease, apoptosis	rabbit polyclonal Ab, 764-1014 aa, C-terminus, human origin	Santa Cruz Biotech. Inc.	116 kDa	Western blot, IP, IF, ELISA, IHC	H, M, R
Patched (PTCH) (G-19, sc-6149)	tumor suppressor gene	goat PoAb	Santa Cruz	200 ug/mL	W, IP, IHC, IF	H, M, R
PCNA (FL-261): sc-7907	nuclear antigen	rabbit polyclonal (1-261 aa)	Santa Cruz	35 kDa	W, IP, IHC	H, M, R	A0082
PCNA (PC 10)-old	oncogene	mouse	DAKO		W, IP, IHC	H, M, R
PCNA (PC10): sc-56- 160225	cell proliferation	mouse monoclonal antibody	Santa Cruz Biotech. Inc.	36 kDa	W, IP, IHC	H, M, R
PI3K, PI3-kinase, p85a/b/g (D-9), sc-374534		mouse monoclonal Ab	Santa Cruz Biotech. Inc.		W, IP, IHC	H, M, R
PIM-1 (N-16), sc-7857		goat polyclonal antibody	Santa Cruz Biotech. Inc.		W, IP, IHC	H, M, R
PKC (A-9), sc-17804	serine/threonine protein kinase, dependent on calcium and phospholipid	mouse monoclonal Ab, 373-672 aa, C-terminus, human	Santa Cruz Biotech. Inc.	80 kDa	Western blot, IP, IF, ELISA, IHC	H, M, R
PLCb2 (Q-15), sc-206		rabbit polyclonal antibody	Santa Cruz Biotech. Inc.		Western blot, IP, IF, ELISA, IHC	H, M, R
Proline rich protein	secretory protein	rabbit polyclonal antibody	KNU		Western blot, IP, IF, ELISA, IHC	H, M, R
PTEN (sc-7974)	tumor suppressor gene	mouse monoclonal Ab	Santa Cruz	55 kDa	W, IP, IF, ELISA	H, M, R
PUMA α/β (FL-193): sc-28226	mitochondria pro-apoptotic BCL-2 homolog	rabbit polyclonal antibody	Santa Cruz	200 ug/mL	W, IP, IHC	H, M, R
RANKL		goat polyclonal antibody			W, IP, IHC	H, M, R
RAS-K, K-RAS-2B (C-19), sc-521		rabbit polyclonal antibody	Santa Cruz Biotech. Inc.		W, IP, IHC	H, M, R
Rb 1	oncogene	mouse monoclonal antibody	DAKO, Denmark		IHC (P), W, IP	H, M, R
Runx2					IHC (P), W, IP	H, M, R
SAK (H-288), sc-98929	Polo family, PLK4	rabbit polyclonal antibody	Santa Cruz Biotech. Inc.		IHC (P), W, IP	H, M, R
SMAD4 (B-8), sc-7966	TGF signaling	mouse monoclonal antibody	Santa Cruz Biotechnology, Inc.		W, IP, IHC	H, M, R
SOD-1 (FL-154): sc-11407	Cu-Zn superoxide dismutase-1 (SOD-1)	rabbit polyclonal antibody	Santa Cruz Biotechnology, Inc.	23 kDa	W, IP, IHC	H, M, R
SOSTDC1 (Y-14, sc-162253)	sclerostin family, BMP inhibitor	goat polyclonal Ab	Santa Cruz	23 kDa	W. IP, IF, ELISA	H, M, R
STAT3		rabbit polyclonal antibody			W. IP, IF, ELISA	H, M, R
STAT3, sc-8019	transcription factor	mouse MoAb, 50-240 aa	Santa Cruz	N-terminus	W, IP, IF, IHC	H, M, R	92 kDa,
survivin (D-8): sc-17779	inhibitor of apoptosis protein	mouse MoAb	Santa Cruz	baculovirus protein p35 17 kDa	W, IP, IF, IHC	H, M, R	16.5 kDa
TCF-1 (H-18): sc-8589	T-cell factor-1 (TCF-1) is a DNA-binding transcriptional activator	affinity purified goat polyclonal antibody	Santa Cruz Biotechnology, Inc.	22-55 kDa	W, IP, IF, IHC	H, M, R
TERT (hTERT, H-231); sc-7212	oncogene	rabbit polyclonal antibody 200ug/mL	Santa Cruz		W, IP, IF, IHC	H, M, R
TGase E (3), human	cross linking enzyme				W, IP, IF, IHC	H, M, R
TGase K (1), human	cross linking enzyme	goat polyclonal antibody			W, IP, IF, IHC	H, M, R
TGase P (5), human	cross linking enzyme	mouse monoclonal antibody			W, IP, IF, IHC	H, M, R
TGF-b1	antiprotease	mouse monoclonal antibody	NEOMARKERS,CA,USA		W, IP, IF, IHC	H, M, R
TIMP-1	antiprotease	mouse monoclonal antibody	NEOMARKERS,CA,USA		W, IP, IF, IHC	H, M, R
TIMP-2	antiprotease	mouse monoclonal antibody	NEOMARKERS,CA,USA		W, IP, IF, IHC	H, M, R
TNF-alpa (C20): sc-1347	cytokine	goat polyclonal antibody	Santa Cruz	55 kDa	W, IP, IHC	H, M, R
TNF-alpha (52B83) sc-52746	cytokine	mouse monoclonal antibody	Santa Cruz	100ug/mL	W, IP, IF, IHC	H, M, R
Transglutaminase II, Cellular/Tissue Ab-2	cross linking enzyme	mouse monoclonal antibody	NEOMARKERS,CA,USA		W, IP, IF, IHC	H, M, R
Tubulin-Alpha (TU-02): sc-8035	cytoskeleton	mouse monoclonal(1-451aa)	Santa Cruz	54 kDa	W, IP, IF, IHC	H, M, R
Tumor endothelial cell marker 8 (TEM8)		rabbit polyclonal antibody			W, IP, IF, IHC	H, M, R
TYK2		rabbit polyclonal antibody			W, IP, IF, IHC	H, M, R
Tyrosine Hydroxylase ab51191	Tyrosine hydroxylase around the phosphorylation site of serine 19 (human)	rabbit polyclonal antibody	Abcam, Cambridge, UK	1 mg/mL	W, IP, IF, IHC	H, M, R
VEGF A (A-20): sc-152	angiogenesis	rabbit polyclonal Ab, N-terminus, human origin	Santa Cruz Biotech. Inc.	monomer; 21 kDa, dimer; 42 kDa	Western blot, IP, IF, ELISA, IHC	H, M, R
VEGF A (JH121); sc-57496	angiogenesis	mouse MoAb 100ug/mL	Santa Cruz		Western blot, IP, IF, ELISA, IHC	H, M, R
VEGF-C (A-16), sc-27128		goat polyclonal Ab	Santa Cruz Biotech. Inc.		Western blot, IP, IF, ELISA, IHC	H, M, R
VEGFR (vascular endothelial growth factor receptor)	angiogenesis	Epitope specific rabbit antibody	Lab Vision Corporation		W. IP, IHC	H, M, R	10mM citrate buffer, pH 6.0 boiling 10-20 min
VEGFR (vascular endothelial growth factor receptor) 2 (p-Y951)	ab38473	rabbit PoAb	Abcam, Cambridge, UK		W. IP, IHC	H, M, R	tyrosine 951
vimentin (H-84): sc-5565	cytoskeletal intermediate filament	rabbit polyclonal antibody	Santa Cruz	40-55 kDa	W, IP, IHC	H, M, R
vWF	angiogenesis	rabbit polyclonal antibody	DAKO, Denmark		W, IP, IHC	H, M, R
Wnt-1 (H-89), sc-5630	oncogene	rabbit polyclonal antibody	Santa Cruz Biotech. Inc.		W, IP, IHC, IF	H, M, R

## Sheet: Apoptosis
Bax (P-19): sc-526, p21	rabbit	Santa Cruz Biotechnology	23 kDa	W, IP, IHC (P)	H, M, R
Caspase-3 (H-277): sc-7148	rabbit	Santa Cruz Biotechnology		W, IP, IHC	H, M, R
Caspase-9 (S-20): sc-8542	rabbit	Santa Cruz Biotechnology	35 kDa	W, IP, IHC	H, M, R
Caspase-8 p20 (H-134): sc-7890	rabbit	Santa Cruz Biotechnology	55 kDa	W, IP, IHC	H, M, R
Bcl-2 (N-19)	rabbit	Santa Cruz Biotechnology	28 kDa	W, IP, IHC	H, M, R

## Sheet: Growth F
ANG antibody	goat	R&D Systems
FGF basic neutralizing Ab	goat	R&D Systems
GH (T-20): sc-10365	goat	Santa Cruz Biotechnology		W, IP, IHC	H, M, R
HGF-alpha (H-145) : sc-7949	rabbit	Santa Cruz Biotechnology	82 kDa	W, IP, IHC	H, M, R
IGF-1 (H-70): sc-9013	rabbit	Santa Cruz Biotechnology		W, IP, IHC	H, M, R
VEGF	mouse	R&D Systems
E2F-1 (KH95), sc-251	Mouse	Santa Cruz Biotechnology	60 kDa	W, IP, IHC (P)	H, M, R

## Sheet: Protease anti-P
Alpha-1 antitrypsin	rabbit	ZYMED,CA		IP, IHC	H	Cross-reacts with horse, swine, dog and rat
MMP-10, Stromelysin-10, Transin-2 Ab-2	mouse	NEOMARKERS,CA,USA
MMP-3, Stromelysin-1,Transin Ab-2	mouse	NEOMARKERS,CA,USA
MMP-9 (H-129): sc-10737	rabbit	Santa Cruz Biotechnology
TIMP-1	mouse	NEOMARKERS,CA,USA

## Sheet: ECM
BMP-2 (N-14): sc-6895	goat	Santa Cruz Biotechnology		W, IHC	H, M, R
BMP-4 (3H2.3): sc-12721	mouse	Santa Cruz Biotechnology		W, IHC, ELISA	H, M, R
PECAM-1, CD 31 (H-300): sc-8306	rabbit	Santa Cruz Biotechnology		W, IP, IHC	H, M, R
S-100 Protein Ab-1	mouse	NEOMARKERS,CA,USA	21-24 kDa	IHC (P), W	H, M, R
VWF	rabbit	DAKO, Denmark
Elafin	rabbit
E-cadherin (H-1080), sc-7870	rabbit	Santa Cruz Biotechnology		W, IP, IHC (P)	H, M, R

## Sheet: Enzyme
Transglutaminase II, Cellular/Tissue Ab-2	mouse	NEOMARKERS,CA,USA
TGase P (5), human
TGase E (3), human
TGase K (1), human
TIMP-1	mouse	NEOMARKERS,CA,USA

## Sheet: Tumor suppresor G
P53(FL-393): sc-6243	rabbit	Santa Cruz Biotechnology
APC (C-20), sc-896	Rabbit	Santa Cruz Biotechnology	300 kDa	W, IP, IHC (P)
NF-1 (N-20), sc-870	rabbit	Santa Cruz Biotechnology		W, IP, IHC	H, M, R

## Sheet: Cell cycle
Ki-67	rabbit	DAKO, CA, USA
MPM-2	mouse	DAKO, CA, USA
P53(FL-393): sc-6243	rabbit	Santa Cruz Biotechnology
Rb 1	mouse	DAKO, Denmark
CDK4 (H-22), sc-601	Rabbit	Santa Cruz Biotechnology		W, IP, IHC	H, M, R
E2F-1 (KH95), sc-251	Mouse	Santa Cruz Biotechnology	60 kDa	W, IP, IHC (P)	H, M, R
PCNA (PC 10)	mouse	DAKO		W, IP, IHC	H, M, R
Ki-67	rabbit	DAKO		W, IP, IHC

## Sheet: Oncogene
c-erbB-2 oncoprotein	rabbit	DAKO, Denmark
c-Myc (C-33): sc-42	mouse	Santa Cruz Biotechnology
p16 (H-156): sc-759	rabbit	Santa Cruz Biotechnology
p21 (H-164): sc-756	rabbit	Santa Cruz Biotechnology
Rb 1	mouse	DAKO, Denmark
Max (C-17), sc-197	rabbit	Santa Cruz Biotechnology	22 kDa	W, IP, IHC	H, M, R
Bad (H-168), sc-7869	Rabbit	Santa Cruz Biotechnology	25 kDa	W, IP, IHC	H, M, R
DMBT1	goat	Santa Cruz Biotechnology		W, IP, IHC	H, M, R
Maspin	goat	Santa Cruz Biotechnology		W, IP, IHC	H, M, R

## Sheet: Secretory M
Mucin 1 (H-295)	rabbit	Santa Cruz Biotechnology	160-230 kDa	W, IP, IHC	H, M, R

[truncated: 2 more sheets: Signal transduction, Immuno F]
