# Supplementary material for: In vitro protein expression changes in RAW 264.7 cells and HUVECs treated with dialyzed coffee extract by immunoprecipitation high performance liquid chromatography
Source: Sci Rep. 2018 Sep 14;8:13841. doi: 10.1038/s41598-018-32014-z (PMC6138699; doi:10.1038/s41598-018-32014-z)
Supplement: Supplementary file 3 — dataset 3 [file 41598_2018_32014_MOESM3_ESM.xlsx]

## Sheet: Sheet1
QPA-RAW-dialyzed coffee extract (DCE)-161223
				control	565ug/mL 177uL/100ug					DCE-2.5	448.2ug/mL 223uL/100ug					DCE-5	468ug/mL 214uL/100ug					DCE-10	395.9ug/mL 253uL/100ug
			elution buffer	112.2	136.4	126.6	102.4	79.1	74.5	66.9	74	78	97.8	91.2
			positive control	250	250	250	250	250	250	250	250	250	250	250																				Total average ratio	Total average ratio	Total average ratio	average STD	average STD	average STD	average STD
				1st	2nd	average	average STD	SQRT	error %	1st	2nd	average	average STD	SQRT	error %	1st	2nd	average	average STD	SQRT	error %	1st	2nd	average	average STD	SQRT	error %						control	DCE-2.5	DCE-5	DCE-10	control	DCE-2.5	DCE-5	DCE-10
Home keeping protein	β-actin	148.42	178.104	352.6	362.7	357.65	7.14178	16.389	1.32073	375.5	376.9	376.2	0.989949	16.9454	0.172228	358.7	389.1	373.9	21.496	16.8774	3.70463	393.3	359.6	376.45	23.8295	16.9528	4.06318					β-actin	100	103.395	102.981	103.44	0	1.7	2.51268	2.69196
	α-tubulin	161.47	193.764	406.1	426.1	416.1	14.1421	17.8667	2.19112	401.1	391.1	396.1	7.07107	17.2979	1.17469	407.8	387.8	397.8	14.1421	17.347	2.32285	404.7	404.7	404.7	0	17.5447	0					α-tubulin	100	96.8167	97.0913	98.1982	0	1.6829	2.25699	1.09556
	GAPDH	178.435	214.122	457.75	432.025	444.887	27.9838	18.2419	4.84762	439.425	435.625	437.525	15.9099	18.0275	2.60376	467.25	464.775	466.012	18.5439	18.7481	2.53716	440.925	430.925	435.925	17.6777	17.988	3.0046	#DIV/0!				GAPDH	100	98.7466	102.524	98.5569	0	3.12037	3.08708	3.32079
	GAPDH	137.71	165.252	356.4	346.4	351.4	7.07107	16.3943	1.30689	341	341	341	0	16.074	0	341.1	341.1	341.1	0	16.0771	0	328.6	358.6	343.6	21.2132	16.1547	3.98484					GAPDH	100	98.0462	98.0652	98.5383	0	0.653445	0.653445	2.64587
	GAPDH-1	131.055	157.266	342	316.3	329.15	18.1726	15.8277	3.56353	341.7	291	316.35	35.8503	15.4181	7.27585	368.8	322.5	345.65	32.739	16.3407	5.95331	339.4	299.4	319.4	28.2843	15.5167	5.71072					GAPDH-1	100	97.4118	103.241	98.0347	0	5.41969	4.75842	4.63713
	GAPDH-2	245.03	294.036	650.4	555.5	602.95	67.1044	21.3526	7.10653	567.7	605.1	586.4	26.4458	20.9614	2.96546	638.8	686.3	662.55	33.5876	22.7053	3.20617	613.4	583.4	598.4	21.2132	21.2458	2.32283					GAPDH-2	100	98.1683	106.335	99.4998	0	5.03599	5.15635	4.71468
	GAPDH-3	199.945	239.934	482.2	509.9	496.05	19.5869	19.3929	2.57101	507.3	505.4	506.35	1.3435	19.6566	0.173705	520.3	509.2	514.75	7.84889	19.8691	0.989183	482.3	482.3	482.3	0	19.035	0					GAPDH-3	100	101.36	102.456	98.1549	0	1.37236	1.7801	1.28551
		#DIV/0!	#DIV/0!			#DIV/0!	#DIV/0!	#DIV/0!	#DIV/0!			#DIV/0!	#DIV/0!	#DIV/0!	#DIV/0!			#DIV/0!	#DIV/0!	#DIV/0!	#DIV/0!			#DIV/0!	#DIV/0!	#DIV/0!	#DIV/0!					0		#DIV/0!	#DIV/0!	#DIV/0!	0	#DIV/0!	#DIV/0!	#DIV/0!
Cellular proliferation	Ki-67	147.768	177.321	335.75	335.75	335.75	0	15.4722	1.59581	366.25	413.65	389.95	33.5169	17.0559	5.07333	390.05	381	385.525	6.39932	16.8506	0.759672	384.3	348.6	366.45	30.7591	16.3171	4.30046	#DIV/0!				Ki-67	100	110.041	108.223	104.897	0	2.53667	0.379836	2.15023
	Ki-67	204.06	244.872	455.4	455.4	455.4	0	18.2473	0	497.7	569.6	533.65	50.841	20.2784	6.00171	549.5	531.4	540.45	12.7986	20.4454	1.51934	550.7	471.5	511.1	56.0029	19.7146	6.96217					Ki-67	100	111.131	112.046	108.041	0	3.00086	0.759672	3.48109
	Ki-67-1	91.475	109.77	216.1	216.1	216.1	0	12.697	0	234.8	257.7	246.25	16.1927	13.8335	4.14495	230.6	230.6	230.6	0	13.2558	0	217.9	225.7	221.8	5.51543	12.9196	1.63874					Ki-67-1	100	108.95	104.4	101.752	0	2.07248	0	0.81937
	PCNA	213.35	256.02	502.1	502.1	502.1	0	19.3414	0	531.3	548.5	539.9	12.1622	20.2951	1.46565	581	518.9	549.95	43.9113	20.5412	5.07474	556.5	526.6	541.55	21.1425	20.3357	2.52442					PCNA	100	104.931	106.203	105.141	0	0.732827	2.53737	1.26221
	CDK4	170.087	204.104	411.333	398.533	404.933	9.05097	17.3169	1.99062	411.1	399.733	405.417	31.6077	17.3349	4.71931	424.367	441.467	432.917	23.1224	18.1637	3.09749	427.567	487.633	457.6	42.4735	18.7911	6.04068	#DIV/0!				CDK4	100	99.6242	106.913	109.842	0	1.5935	0.63557	2.43287
	CDK4	177.27	212.724	433.5	433.5	433.5	0	18.087	0	406.1	436.1	421.1	21.2132	17.7409	3.31503	439.4	416	427.7	16.5463	17.9259	2.54228	490.4	490.4	490.4	0	19.5969	0					CDK4	100	98.0865	99.1096	108.348	0	1.65752	1.27114	0
	CDK4-1	134.04	160.848	302.9	302.9	302.9	0	14.9156	0	298.1	318.1	308.1	14.1421	15.0889	3.05897	373.2	373.2	373.2	0	17.1107	0	316.4	396	356.2	56.2857	16.6065	9.73146					CDK4-1	100	101.162	114.717	111.336	0	1.52949	0	4.86573
	CDK4-2	198.95	238.74	497.6	459.2	478.4	27.1529	18.9481	3.71251	529.1	445	487.05	59.4677	19.175	7.78393	460.5	535.2	497.85	52.8209	19.4546	6.7502	475.9	576.5	526.2	71.1349	20.17	8.39058					CDK4-2
	cMyc	149.71	179.652	364.75	363.3	364.025	19.4808	16.5328	3.65486	381.2	361.2	371.2	14.1421	16.7203	2.12208	410.3	414.3	412.3	24.5366	17.9568	3.72743	340.05	359.1	349.575	13.4704	16.1165	2.55726	#DIV/0!				cMyc	100	100.997	108.9	97.7597	0	2.83802	3.6407	3.05561
	cMyc	138.57	166.284	341.1	312.1	326.6	20.5061	15.6031	4.12629	319.6	319.6	319.6	0	15.3772	0	414.9	384.2	399.55	21.7082	17.7879	3.37351	320.9	359	339.95	26.9408	16.0252	5.11452					cMyc	100	98.5519	114.002	102.705	0	2.06315	3.7499	4.62041
	cMyc-1	160.85	193.02	388.4	414.5	401.45	18.4555	17.4625	2.98163	442.8	402.8	422.8	28.2843	18.0635	4.24416	405.7	444.4	425.05	27.365	18.1257	4.08136	359.2	359.2	359.2	0	16.2077	0					cMyc-1	100	103.441	103.798	92.8142	0	3.6129	3.53149	1.49082
	MAX	156.967	188.361	376.95	360.3	368.625	11.7733	16.5664	2.12241	372.85	356.25	364.55	11.738	16.4429	2.14767	411.15	421.15	416.15	7.07107	17.9435	1.09213	412.85	427.85	420.35	10.6066	18.0602	1.61293	#DIV/0!				MAX	100	100	108.506	109.836	0	2.02682	1.48515	1.7558
	MAX	161.565	193.878	423	389.7	406.35	23.5467	17.5901	3.73531	363.9	342.1	353	15.4149	16.0019	2.96602	445.5	455.5	450.5	7.07107	18.8032	0.995028	395.8	415.8	405.8	14.1421	17.5744	2.26378					MAX	100	90.9712	106.897	99.9111	0	3.35067	2.36517	2.99955
	MAX-1	152.37	182.844	330.9	330.9	330.9	0	15.4751	0	381.8	370.4	376.1	8.06102	16.8724	1.40593	376.8	386.8	381.8	7.07107	17.0405	1.21024	429.9	439.9	434.9	7.07107	18.5332	1.02409					MAX-1	100	109.03	110.116	119.761	0	0.702965	0.60512	0.512045
	MAX-2	135.505	162.606	304.2	304.2	304.2	0	14.9297	0	339.5	407.1	373.3	47.8004	17.0879	7.87501	328.2	330.7	329.45	1.76777	15.7527	0.355561	348.1	348.1	348.1	0	16.3339	0					MAX-2	100	114.456	105.512	109.405	0	3.9375	0.177781	0
	MAD	142.042	170.451	348.8	367.15	357.975	12.9754	16.5097	2.38468	407.95	391.15	399.55	11.8794	17.6896	1.64055	309.05	309.9	309.475	14.7432	14.9737	3.23367	348.15	358.7	353.425	7.45998	16.3731	1.31677	#DIV/0!				MAD	100	107.402	90.7864	99.1839	0	2.02109	2.81765	1.8592
	MAD	139.105	166.926	364.9	375.5	370.2	7.49533	16.9333	1.29857	355.9	355.9	355.9	0	16.5057	0	311.9	291.9	301.9	14.1421	14.7796	3.18636	352.5	373.6	363.05	14.92	16.7209	2.63354					MAD	100	97.4745	87.2813	98.7453	0	0.649287	2.24246	1.96605
	MAD-1	144.98	173.976	332.7	358.8	345.75	18.4555	16.0861	3.5047	460	426.4	443.2	23.7588	18.8736	3.28109	306.2	327.9	317.05	15.3442	15.1678	3.28098	343.8	343.8	343.8	0	16.0254	0					MAD-1	100	117.329	94.2914	99.6225	0	3.3929	3.39284	1.75235
	MAD-2	125.96	151.152	313.2	307.5	310.35	4.03051	15.3223	0.854728	305.7	320.7	313.2	10.6066	15.4151	2.20744	309.4	309.4	309.4	0	15.2913	0	326.3	327	326.65	0.494975	15.8453	0.098523					MAD-2	100	100.605	99.7975	103.413	0	1.53108	0.427364	0.476625
	MPM2	141.69	170.028	330	329.6	329.8	4.52548	15.5917	1.26929	365.467	347.767	356.617	15.1557	16.4053	2.79186	388.8	376.333	382.567	17.2534	17.2002	2.93567	348.733	347.1	347.917	12.1858	16.2143	2.2913	#DIV/0!				MPM2	100	105.218	110.602	103.993	0	2.03057	2.10248	1.78029
	MPM2	171.875	206.25	402.9	392.7	397.8	7.21249	17.1661	1.21641	461.2	431.2	446.2	21.2132	18.5223	3.04526	474.4	454.4	464.4	14.1421	19.0072	1.93847	424.5	396.2	410.35	20.0111	17.5278	3.20538					MPM2	100	107.9	110.725	102.107	0	2.13083	1.57744	2.21089
	MPM2-1	134.085	160.902	320	329	324.5	6.36396	15.6221	1.29544	331.5	337.1	334.3	3.9598	15.9326	0.776933	326.3	344.2	335.25	12.6572	15.9624	2.45366	342	351.6	346.8	6.78823	16.3202	1.26629					MPM2-1	100	101.988	102.179	104.469	0	1.03619	1.87455	1.28087
	MPM2-2	119.11	142.932	267.1	267.1	267.1	0	13.9869	0	303.7	275	289.35	20.294	14.7609	4.55339	365.7	330.4	348.05	24.9609	16.6308	4.41489	279.7	293.5	286.6	9.75807	14.6674	2.24276					MPM2-2	100	105.534	118.903	104.865		2.2767	2.20745	1.12138
	PLK4	170.415	204.498	393.133	408.733	400.933	11.0309	17.1512	2.60904	412.167	395.967	404.067	11.4551	17.1974	1.5926	454.1	427.733	440.917	29.2507	18.3019	4.8297	450.933	465.533	458.233	42.9921	18.5381	6.04743	#DIV/0!				PLK4	100	100.041	107.021	107.139	0	1.92347	3.54202	4.15089
	PLK4	218.285	261.942	499.8	514.7	507.25	10.5359	19.3979	1.39035	496.9	496.9	496.9	0	19.1293	0	545.8	568.3	557.05	15.9099	20.6417	1.8499	583.6	659.7	621.65	53.8108	22.1513	5.34069					PLK4	100	98.6151	106.412	114.194	0	0.695173	1.62012	3.36552
	PLK4 (SAK)-1	110.035	132.042	254.5	286.4	270.45	22.5567	14.2979	5.37267	254.3	254.3	254.3	0	13.7215	0	355.5	283.7	319.6	50.7703	15.9242	9.55431	237.5	274.5	256	26.163	13.7833	6.66372					PLK4 (SAK)-1	100	95.9687	111.374	96.401	0	2.68634	7.46349	6.0182
	SAK-2	182.925	219.51	425.1	425.1	425.1	0	17.758	0	485.3	436.7	461	34.3654	18.7415	4.7778	461	431.2	446.1	21.0718	18.3397	3.08488	531.7	462.4	497.05	49.0025	19.6798	6.13788					SAK-2	100	105.539	103.276	110.823	0	2.3889	1.54244	3.06894
	lamin A/C	131.35	157.62	317.9	317.9	317.9	0	15.4625	0	356.7	356.7	356.7	0	16.67	0	312.4	312.4	312.4	0	15.2837	0	326.5	326.5	326.5	0	15.7382	0					lamin A/C	100	107.809	98.8431	101.783	0	0	0	0
		#DIV/0!	#DIV/0!			#DIV/0!	#DIV/0!	#DIV/0!	#DIV/0!			#DIV/0!	#DIV/0!	#DIV/0!	#DIV/0!			#DIV/0!	#DIV/0!	#DIV/0!	#DIV/0!			#DIV/0!	#DIV/0!	#DIV/0!	#DIV/0!					0	100	#DIV/0!	#DIV/0!	#DIV/0!	0	#DIV/0!	#DIV/0!	#DIV/0!
	p14	205.225	246.27	518.6	535.1	526.85	11.6673	20.0927	1.4347	500	538.5	519.25	27.2236	19.9026	3.37923	516.4	475.5	495.95	28.9207	19.3084	3.80625	486.9	533.5	510.2	32.9512	19.674	4.16961					p14	100	99.0543	96.0969	97.9162	0	2.40696	2.62047	2.80216
		#DIV/0!	#DIV/0!			#DIV/0!	#DIV/0!	#DIV/0!	#DIV/0!			#DIV/0!	#DIV/0!	#DIV/0!	#DIV/0!			#DIV/0!	#DIV/0!	#DIV/0!	#DIV/0!			#DIV/0!	#DIV/0!	#DIV/0!	#DIV/0!					0	100	#DIV/0!	#DIV/0!	#DIV/0!	0
	p16	168.39	202.068	404.5	443.3	423.9	27.4357	17.9635	4.19107	441.85	438.7	440.275	2.22739	18.3816	0.374311	447.9	411.15	429.525	25.9862	17.9402	4.94648	401.85	378.55	390.2	22.4153	16.9567	3.44336	#DIV/0!				p16	100	102.328	99.8701	94.6156	0	2.28269	3.79472	3.81722
	p16	189.9	227.88	421.6	421.6	421.6	0	17.5402	0	496	496	496	0	19.5464	0	561.5	508.3	534.9	37.6181	20.5173	4.37253	474	419	446.5	38.8909	18.2362	5.68557					p16	100	111.437	116.973	103.968	0	0	2.18627	0.600581
	p16-1	146.88	176.256	387.4	465	426.2	54.8715	18.3867	7.81035	387.7	381.4	384.55	4.45477	17.2169	0.748622	334.3	314	324.15	14.3543	15.363	2.996	329.7	338.1	333.9	5.9397	15.6771	1.20116					p16-1	100	93.6377	83.5548	85.2632	0	4.27948	5.40317	5.16747
	p21	161.995	194.394	421.55	404.3	412.925	12.1976	17.7687	1.91336	404	378.85	391.425	17.7837	17.1531	2.97777	388.9	422.8	405.85	23.9709	17.5685	3.81055	414.25	405.25	409.75	15.9806	17.6792	2.5246	#DIV/0!				p21	100	96.3833	98.8732	99.1592	0	2.51124	2.6127	2.25715
	p21	188.215	225.858	487.8	456.7	472.25	21.991	18.9558	3.01464	459.8	448.4	454.1	8.06102	18.4708	1.17448	445.7	500.9	473.3	39.0323	18.9834	5.27637	475.7	489.3	482.5	9.61665	19.2242	1.2927					p21	100	97.4417	100.146	101.416	0	2.09456	4.14551	2.15367
	p21-1	135.775	162.93	355.3	351.9	353.6	2.40416	16.4965	0.440751	348.2	309.3	328.75	27.5065	15.7253	5.41508	332.1	344.7	338.4	8.90955	16.0292	1.71904	352.8	321.2	337	22.3446	15.9855	4.2805					p21-1	100	95.325	97.1671	96.9021	0	2.92791	1.07989	2.36063
	p27	109.925	131.91			275.95	4.38406	14.4478	1.34217	278	279.65	278.825	6.11647	14.4991	1.56065	272.05	263.65	267.85	5.9397	14.1271	1.55907	272.8	280.45	276.625	5.40937	14.4006	1.05927	#DIV/0!				p27	100	100.084	97.5494	99.2964	0	1.37414	1.37335	1.12345
	p27	86.915	104.298	235.3	224.2	229.75	7.84889	13.3267	2.18581	212.7	223	217.85	7.2832	12.8725	2.17406	215.6	206.4	211	6.50538	12.6036	2.02709	210.1	211	210.55	0.636396	12.5857	0.20068					p27	100	96.5917	94.5741	94.4401	0	2.17993	2.10645	1.19324
	p27-1	132.935	159.522	321.5	322.8	322.15	0.919239	15.5688	0.189441	343.3	336.3	339.8	4.94975	16.1257	0.947245	328.5	320.9	324.7	5.37401	15.6505	1.09106	335.5	349.9	342.7	10.1823	16.2154	1.91786					p27-1	100	103.577	100.525	104.153	0	0.568343	0.64025	1.05365
		#DIV/0!	#DIV/0!			#DIV/0!	#DIV/0!	#DIV/0!	#DIV/0!			#DIV/0!	#DIV/0!	#DIV/0!	#DIV/0!			#DIV/0!	#DIV/0!	#DIV/0!	#DIV/0!			#DIV/0!	#DIV/0!	#DIV/0!	#DIV/0!					0	100	#DIV/0!	#DIV/0!	#DIV/0!	0	#DIV/0!	#DIV/0!	#DIV/0!
		#DIV/0!	#DIV/0!			#DIV/0!	#DIV/0!	#DIV/0!	#DIV/0!			#DIV/0!	#DIV/0!	#DIV/0!	#DIV/0!			#DIV/0!	#DIV/0!	#DIV/0!	#DIV/0!			#DIV/0!	#DIV/0!	#DIV/0!	#DIV/0!					0	100	#DIV/0!	#DIV/0!	#DIV/0!	0	#DIV/0!	#DIV/0!	#DIV/0!
		#DIV/0!	#DIV/0!			#DIV/0!	#DIV/0!	#DIV/0!	#DIV/0!			#DIV/0!	#DIV/0!	#DIV/0!	#DIV/0!			#DIV/0!	#DIV/0!	#DIV/0!	#DIV/0!			#DIV/0!	#DIV/0!	#DIV/0!	#DIV/0!					0	100	#DIV/0!	#DIV/0!	#DIV/0!	0	#DIV/0!	#DIV/0!	#DIV/0!
Rb signaling pathway	Rb-1	203.433	244.119	474.15	474.15	474.15	0	18.5765	0	470.15	489.6	479.875	13.7532	18.7622	1.51157	532.9	567.2	550.05	25.8094	20.6865	2.9991	538.9	521.6	530.25	26.6579	20.1714	3.4044	#DIV/0!				Rb-1	100	101.207	113.473	109.939	0	0.755786	1.49955	1.7022
	Rb-1	171.21	205.452	356.5	356.5	356.5	0	15.9303	0	370.2	370.2	370.2	0	16.3546	0	485.2	556	520.6	50.0632	20.442	5.82081	492.3	437.3	464.8	38.8909	19.0282	5.23362					Rb-1	100	102.664	128.321	119.447	0	0	2.91041	2.61681
	Rb-1-1	235.655	282.786	591.8	591.8	591.8	0	21.2228	0	570.1	609	589.55	27.5065	21.1697	3.02314	580.6	578.4	579.5	1.55563	20.931	0.177383	585.5	605.9	595.7	14.425	21.3145	1.57517					Rb-1-1	100	99.7499	98.6251	100.432	0	1.51157	0.0886916	0.787587
	E2F-1	138.4	166.08	326.8	326.8	326.8	7.07107	15.612	1.44064	341.1	342.55	341.825	1.0253	16.0668	0.219516	336.65	351.2	343.925	10.2884	16.1486	1.94128	356.05	386.85	371.45	21.7789	16.9814	3.73232	#DIV/0!				E2F-1	100	102.871	103.427	108.769	0	0.830079	1.69096	2.58648
	E2F-1-1	144.76	173.712	340.6	330.6	335.6	7.07107	15.7716	1.41139	371.4	371.4	371.4	0	16.8684	0	349.7	366.9	358.3	12.1622	16.4756	2.21574	372.7	391.9	382.3	13.5765	17.1885	2.27183					E2F-1-1	100	106.954	104.463	108.984	0	0.705697	1.81357	1.84161
	E2F-1-2	132.04	158.448	313	323	318	7.07107	15.4524	1.46989	310.8	313.7	312.25	2.05061	15.2652	0.439032	323.6	335.5	329.55	8.41457	15.8217	1.66683	339.4	381.8	360.6	29.9813	16.7743	5.1928					E2F-1-2	100	98.7886	102.39	108.555	0	0.95446	1.56836	3.33134
		0	0																		#DIV/0!				#DIV/0!	0	#DIV/0!					0	100	#DIV/0!	#DIV/0!	#DIV/0!	0	0	#DIV/0!	#DIV/0!
		#DIV/0!	#DIV/0!			#DIV/0!	#DIV/0!	#DIV/0!	#DIV/0!			#DIV/0!	#DIV/0!	#DIV/0!	#DIV/0!			#DIV/0!	#DIV/0!	#DIV/0!	#DIV/0!			#DIV/0!	#DIV/0!	#DIV/0!	#DIV/0!					0	100	#DIV/0!	#DIV/0!	#DIV/0!	0	#DIV/0!	#DIV/0!	#DIV/0!
Epigenetic modification	histone H1	162.188	194.625	347.05	376.3	361.675	20.6829	16.2592	3.83564	400.35	422.05	411.2	15.3442	17.7138	2.42156	390.4	420.8	405.6	21.496	17.5574	3.4345	417.55	469.25	443.4	36.5574	18.6032	5.14761	#DIV/0!				histone H1	100	108.942	107.983	114.419	0	3.1286	3.63507	4.49163
	histone H1	164.18	197.016	355	373.4	364.2	13.0108	16.3001	2.4192	413.7	434.6	424.15	14.7785	18.0456	2.24396	398.9	426.1	412.5	19.2333	17.7198	3.01719	416	465.9	440.95	35.2846	18.5052	5.02563					histone H1	100	110.709	108.71	113.528	0	2.33158	2.7182	3.72242
	histone H1-1	160.195	192.234	339.1	379.2	359.15	28.355	16.2183	5.25208	387	409.5	398.25	15.9099	17.382	2.59915	381.9	415.5	398.7	23.7588	17.3949	3.85181	419.1	472.6	445.85	37.8302	18.7011	5.2696					histone H1-1	100	107.175	107.255	115.309	0	3.92562	4.55195	5.26084
	KDM4D	162.238	194.685	437.05	423.1	430.075	12.1976	18.2341	1.73288	488.45	436.3	462.375	36.8756	19.1056	4.93032	394.05	344.3	369.175	35.1786	16.4703	6.36343	362.05	359.45	360.75	27.1529	16.1761	5.20909	#DIV/0!				KDM4D	100	104.844	90.5069	88.5812	0	3.3316	4.04816	3.47098
	KDM4D-JMJD2D	157.005	188.406	407.1	410.4	408.75	2.33345	17.7355	0.370237	482	429.4	455.7	37.1938	19.0131	5.01849	413.6	367.8	390.7	32.3855	17.2191	5.31985	335.4	294.4	314.9	28.9914	14.8559	6.36554					KDM4D-JMJD2D	100	107.204	97.0884	83.7636	0	2.69436	2.84504	3.36789
	KDM4D-JMJD2D-1	167.47	200.964	467	435.8	451.4	22.0617	18.7328	3.09552	494.9	443.2	469.05	36.5574	19.1981	4.84215	374.5	320.8	347.65	37.9716	15.7216	7.40702	388.7	424.5	406.6	25.3144	17.4962	4.05263					KDM4D-JMJD2D-1	100	102.484	83.9254	93.3989	0	3.96884	5.25127	3.57408
	HDAC-10	172.7	207.24	355.65	377.25	366.45	15.2735	16.1771	2.50655	423.2	458.6	440.9	25.0316	18.3131	4.19078	439.95	487.6	463.775	33.6936	18.9743	4.45165	466.25	445.5	455.875	14.6725	18.7402	2.0507	#DIV/0!				HDAC-10	100	113.13	117.651	116.766	0	3.34867	3.4791	2.27862
	HDAC-10	180.63	216.756	384	427.2	405.6	30.547	17.2401	5.0131	496.3	496.3	496.3	0	19.6957	0	444.7	520	482.35	53.2451	19.3384	6.88205	430.8	413.3	422.05	12.3744	17.7108	1.95342					HDAC-10	100	114.244	112.171	102.73	0	2.50655	5.94758	3.48326
	HDAC-10	164.77	197.724	327.3	327.3	327.3	0	15.1142	0	350.1	420.9	385.5	50.0632	16.9304	8.38157	435.2	455.2	445.2	14.1421	18.6102	2.02124	501.7	477.7	489.7	16.9706	19.7696	2.14798					HDAC-10	100	112.017	123.131	130.802	0	4.19078	1.01062	1.07399
	MBD4	163.725	196.47	438.9	398.6	418.75	28.4964	17.9029	4.35076	430	386.3	408.15	30.9006	17.6044	4.8669	391.4	353.3	372.35	26.9408	16.5564	4.79898	452.8	423.2	438	20.9304	18.4327	3.03409					MBD4	100	98.3325	92.4788	102.959	0	4.60883	4.57487	3.69243
	DMAP1	192.825	231.39	485.2	480.9	483.05	3.04056	19.1665	0.412992	509.5	471.6	490.55	26.7993	19.3612	3.51293	429.5	480.5	455	36.0624	18.4202	5.18	526.9	472.4	499.65	38.5373	19.5948	4.89849					DMAP1	100	101.016	96.1064	102.234	0	1.96296	2.7965	2.65574
	DNMT1	105.62	126.744	296.8	326.4	311.6	20.9304	15.7553	4.13064	251.9	248.9	250.4	2.12132	13.6758	0.565514	271.9	243.7	257.8	19.9404	13.9437	5.00283	244.9	227.9	236.4	12.0208	13.154	3.41534					DNMT1	100	86.8016	88.5022	83.4897	0	2.34808	4.56674	3.77299
		0	0
		0	0
Protein translation	DOHH	133.78	160.536	342.15	348.95	345.55	4.80833	16.2875	0.902197	343.15	343.15	343.15	0	16.2136	0	322.15	322.15	322.15	0	15.5526	0	326.95	326.95	326.95	0	15.7061	0					DOHH	100	99.5466	95.4878	96.4306	0	0.451099	0.451099	0.451099
	DOHH-1	133.65	160.38	367.4	367.4	367.4	0	16.9473	0	339.5	339.5	339.5	0	16.1031	0	303	303	303	0	14.9268	0	326.6	326.6	326.6	0	15.6975	0					DOHH-1	100	95.0189	88.078	92.6252	0	0	0	0
	DOHH-2	133.91	160.692	316.9	330.5	323.7	9.61665	15.5998	1.95671	346.8	346.8	346.8	0	16.3234	0	341.3	341.3	341.3	0	16.1541	0	327.3	327.3	327.3	0	15.7148	0					DOHH-2	100	104.639	103.553	100.737	0	0.978356	0.978356	0.978356
	DHS	131.34	157.608	324.85	314.1	319.475	7.6014	15.5136	1.56693	342.05	352.25	347.15	7.21249	16.3813	1.33497	330.3	315.5	322.9	10.4652	15.6236	2.12116	328.05	319.7	323.875	5.90434	15.65	1.13539	#DIV/0!				DHS	100	105.997	101.531	101.763	0	1.25945	1.6637	1.23462
	DHS-1	118.42	142.104	271.2	271.2	271.2	0	14.1474	0	307	307	307	0	15.3606	0	301.9	301.9	301.9	0	15.1937	0	304.1	304.1	304.1	0	15.2659	0					DHS-1	100	108.576	107.396	107.906	0	0	0	0
	DHS-2	144.26	173.112	378.5	357	367.75	15.2028	16.7688	2.66768	377.1	397.5	387.3	14.425	17.342	2.37013	358.7	329.1	343.9	20.9304	16.0419	3.98713	352	335.3	343.65	11.8087	16.0342	2.27079					DHS-2	100	103.418	95.6652	95.6187	0	2.5189	3.3274	2.46923
	eIF5A1	139.07	166.884	337.3	364.65	350.975	19.3394	16.3564	3.55133	337.7	336.35	337.025	0.954594	15.9243	0.188044	328.8	337.05	332.925	5.83363	15.795	1.16239	376.95	362.6	369.775	10.147	16.9214	1.75646					eIF5A1	100	97.3579	96.5677	103.454	0	1.86969	2.35686	2.65389
	eIF5A1-1	137.5	165	329.2	359.2	344.2	21.2132	16.1771	3.974	337.6	337.6	337.6	0	15.9719	0	329.2	329.2	329.2	0	15.7067	0	364	364	364	0	16.778	0					eIF5A1-1	100	98.731	97.0918	103.714	0	1.987	1.987	1.987
	eIF5A1-2	140.64	168.768	345.4	370.1	357.75	17.4655	16.5338	3.14508	337.8	335.1	336.45	1.90919	15.8766	0.377994	328.4	344.9	336.65	11.6673	15.8829	2.28635	389.9	361.2	375.55	20.294	17.0636	3.42625					eIF5A1-2	100	96.0251	96.0632	103.204	0	1.76153	2.71572	3.28566
	eIF5A2	191.02	229.224	472.1	510	491.05	26.7993	19.402	3.4984	474.3	450.5	462.4	16.8291	18.6491	2.39087	442.8	435.9	439.35	4.87904	18.0205	0.748426	495.4	539.4	517.4	31.1127	20.0696	3.79033					eIF5A2	100	96.1193	92.8795	103.441	0	2.94464	2.12341	3.64437
	eIF2AK3	113.21	135.852	326.2	286.8	306.5	27.86	15.4458	5.67768	298.6	268.8	283.7	21.0718	14.6892	4.76911	288.1	261.9	275	18.5262	14.3901	4.37751	275.5	258.3	266.9	12.1622	14.1058	3.01091					eIF2AK3	100	95.1016	93.1647	91.3244	0	5.2234	5.0276	4.3443
		#DIV/0!	#DIV/0!			#DIV/0!	#DIV/0!	#DIV/0!	#DIV/0!	308.6	258.8	283.7	35.2139	#DIV/0!	#DIV/0!	328.1	231.9	280	68.0237	#DIV/0!	#DIV/0!	275.5	253.3	264.4	15.6978	#DIV/0!	#DIV/0!					0	100	#DIV/0!	#DIV/0!	#DIV/0!	0	#DIV/0!	#DIV/0!	#DIV/0!
		#DIV/0!	#DIV/0!			#DIV/0!	#DIV/0!	#DIV/0!	#DIV/0!	481.3	481.3	481.3	0	#DIV/0!	#DIV/0!	521.4	521.4	521.4	0	#DIV/0!	#DIV/0!	597.7	597.7	597.7	0	#DIV/0!	#DIV/0!					0	100	#DIV/0!	#DIV/0!	#DIV/0!	0	#DIV/0!	#DIV/0!	#DIV/0!
		0	0
		0	0
Growth factors expressions	HER1	140.37	168.444	374	349.8	361.9	17.112	16.6219	3.16957	335.8	349.95	342.875	10.0056	15.9979	2.25828	374.05	354.75	364.4	13.6472	16.4553	2.74079	329.55	339.5	334.525	7.03571	15.6289	1.5038	#DIV/0!				HER1	100	96.025	98.1834	93.447	0	2.71393	2.95518	2.33669
	HER1	104.88	125.856	315.7	287.1	301.4	20.2233	15.4425	4.1539	256.9	280.7	268.8	16.8291	14.3482	4.007	251.7	232.7	242.2	13.435	13.3892	3.67942	231.8	241	236.4	6.50538	13.1709	1.8578					HER1	100	92.9137	86.7037	85.2896	0	4.08045	3.91666	3.00585
	HER1-EGFR-1	175.86	211.032	432.3	412.5	422.4	14.0007	17.8012	2.18525	414.7	419.2	416.95	3.18198	17.6475	0.509561	496.4	476.8	486.6	13.8593	19.5214	1.80216	427.3	438	432.65	7.56604	18.0868	1.1498					HER1-EGFR-1	100	99.1363	109.663	101.604		1.3474	1.99371	1.66752
	TGF-β1	115.225	138.27	281.95	297.25	289.6	14.6371	14.7948	2.93011	286.9	300.5	293.7	9.61665	14.97	2.22094	263.65	288.15	275.9	21.991	14.2903	6.22839	305.45	280.65	293.05	17.5362	14.9266	4.34856	#DIV/0!				TGF-β1	100	101.524	96.3673	101.014	0	2.57553	4.57925	3.63934
	TGF-β1	97.5	117	244.5	239.1	241.8	3.81838	13.5388	1.0362	252.6	272.7	262.65	14.2128	14.2881	3.42242	191.8	247.4	219.6	39.3151	12.6925	11.5366	275.2	226.7	250.95	34.2947	13.8726	8.54494					TGF-β1	100	105.534	93.749	102.466	0	2.22931	6.28641	4.79057
	TGF-β1-1	132.95	159.54	319.4	355.4	337.4	25.4558	16.0509	4.82403	321.2	328.3	324.75	5.02046	15.6518	1.01947	335.5	328.9	332.2	4.6669	15.888	0.920162	335.7	334.6	335.15	0.777817	15.9806	0.152171					TGF-β1-1	100	97.514	98.9857	99.5624	0	2.92175	2.8721	2.4881
	SMAD4	#DIV/0!	#DIV/0!	316.9	324	#DIV/0!	#DIV/0!	#DIV/0!	#DIV/0!	314.9	315.4	#DIV/0!	0.353553	#DIV/0!	#DIV/0!	304.5	324.1	#DIV/0!	#DIV/0!	#DIV/0!	#DIV/0!	325.3	323.2	#DIV/0!	#DIV/0!	#DIV/0!	#DIV/0!	#DIV/0!				SMAD4	100	#DIV/0!	#DIV/0!	#DIV/0!	0	#DIV/0!	#DIV/0!	#DIV/0!
	SMAD4	127.415	152.898	316.9	324	320.45	5.02046	15.6205	1.02354	314.9	315.4	315.15	0.353553	15.45	0.0740304	304.5	324.1	314.3	13.8593	15.4224	2.87219	325.3	323.2	324.25	1.48492	15.7417	0.299173					SMAD4	100	98.908	98.7317	100.776	0	0.548785	1.94787	0.661356
	SMAD4-1	#DIV/0!	#DIV/0!			#DIV/0!	#DIV/0!	#DIV/0!	#DIV/0!			#DIV/0!	#DIV/0!	#DIV/0!	#DIV/0!			#DIV/0!	#DIV/0!	#DIV/0!	#DIV/0!			#DIV/0!	#DIV/0!	#DIV/0!	#DIV/0!					SMAD4-1	100	#DIV/0!	#DIV/0!	#DIV/0!	0	#DIV/0!	#DIV/0!	#DIV/0!
	HGF	109.02	130.824	263.35	260.95	262.15	2.47487	14.0118	0.592215	273.8	250.25	262.025	16.6524	14.0107	5.62999	282.3	288.05	285.175	4.06586	14.8243	0.922616	285.65	276.05	280.85	6.78823	14.6579	1.64006	#DIV/0!				HGF	100	100.017	106.035	104.58	0	3.1111	0.757415	1.11614
	HGF	101.84	122.208	239.4	240.5	239.95	0.777817	13.3733	0.217219	269.1	214.9	242	38.3252	13.4498	10.0847	282.3	282.3	282.3	0	14.8727	0	260.8	247.5	254.15	9.40452	13.8941	2.40686					HGF	100	100.571	111.211	103.894	0	5.15094	0.108609	1.31204
	HGF-1	116.2	139.44	287.3	281.4	284.35	4.17193	14.6503	0.967211	278.5	285.6	282.05	5.02046	14.5715	1.17532	282.3	293.8	288.05	8.13173	14.776	1.84523	310.5	304.6	307.55	4.17193	15.4217	0.873269					HGF-1	100	99.4628	100.858	105.266	0	1.07127	1.40622	0.92024
	Met	94.375	113.25	252.4	219.6	236	23.1931	13.3931	6.26851	235	235.4	235.2	0.282843	13.3632	0.079163	221.1	240.3	230.7	13.5765	13.1937	3.82639	256.7	227	241.85	21.0011	13.6097	5.51689					Met	100	99.7768	98.5116	101.618	0	3.17383	5.04745	5.8927
	FGF-1	177.76	213.312	440.4	469.8	455.1	20.7889	18.6667	2.9399	488.6	434.5	461.55	38.2545	18.8386	5.25166	441.8	428.2	435	9.61665	18.1203	1.45385	443.4	408.5	425.95	24.678	17.8688	3.79255					FGF-1	100	100.921	97.0729	95.7258	0	4.09578	2.19687	3.36622
	FGF-2	112.783	135.339	289	276.75	282.875	8.66206	14.6364	1.74319	272.5	280.8	276.65	5.86899	14.4333	2.0952	276.65	290.25	283.45	9.61665	14.6507	2.18907	264.65	305.05	284.85	60.8112	14.6811	12.4152	#DIV/0!				FGF-2	100	98.6882	100.062	100.171	0	1.9192	1.96613	7.07921
	FGF-2	96.81	116.172	244.3	244.3	244.3	0	13.646	0	233.7	253.5	243.6	14.0007	13.6204	3.70486	237.1	248.1	242.6	7.77817	13.5836	2.08599	260.4	214.8	237.6	32.2441	13.3983	8.61025					FGF-2	100	99.8119	99.5425	98.1845	0	1.85243	1.04299	4.30513
	FGF-2-1	128.755	154.506	333.7	309.2	321.45	17.3241	15.6268	3.48639	311.3	308.1	309.7	2.26274	15.2462	0.485543	316.2	332.4	324.3	11.4551	15.7177	2.29214	268.9	395.3	332.1	89.3783	15.9639	16.2202					FGF-2-1	100	97.5645	100.582	102.157	0	1.98596	2.88926	9.85329
	GH	112.465	134.958	276.05	268.05	272.05	5.65685	14.3028	1.37319	260.25	268.95	264.6	6.15183	13.9984	6.03658	298.1	308.55	303.325	7.38927	15.3329	1.38896	270.95	298.4	284.675	19.4101	14.6834	4.14626	#DIV/0!				GH	100	99.7991	109.641	104.55	0	3.55296	1.22915	2.6078
	GH	92.605	111.126	203	203	203	0	12.1424	0	235.7	209.2	222.45	18.7383	12.9185	5.46476	264.9	264.9	264.9	0	14.4685	0	228.3	243.1	235.7	10.4652	13.4215	2.86378					GH	100	106.392	119.157	110.535	0	2.73238	0	1.43189
	GH-1	132.325	158.79	349.1	333.1	341.1	11.3137	16.1773	2.13867	284.8	328.7	306.75	31.042	15.0783	6.60841	331.3	352.2	341.75	14.7785	16.1974	2.77793	313.6	353.7	333.65	28.355	15.9454	5.42874					GH-1	100	93.2065	100.124	98.5664	0	4.37354	2.4583	3.7837
	GHRH	#DIV/0!	#DIV/0!	292.7	298.4	#DIV/0!	#DIV/0!	#DIV/0!	#DIV/0!	287.5	292.1	#DIV/0!	#DIV/0!	#DIV/0!	#DIV/0!	301.2	295.3	#DIV/0!	#DIV/0!	#DIV/0!	#DIV/0!	311.4	312.5	#DIV/0!	#DIV/0!	#DIV/0!	#DIV/0!	#DIV/0!				GHRH	100	#DIV/0!	#DIV/0!	#DIV/0!	0	#DIV/0!	#DIV/0!	#DIV/0!
	GHRH	119.555	143.466	292.7	298.4	295.55	4.03051	14.9605	0.896385	287.5	292.1	289.8	3.25269	14.7671	0.74304	301.2	295.3	298.25	4.17193	15.0505	0.916685	311.4	312.5	311.95	0.777817	15.4989	0.161768					GHRH	100	98.7071	100.601	103.599	0	0.819713	0.906535	0.529077
	GHRH-1	#DIV/0!	#DIV/0!			#DIV/0!	#DIV/0!	#DIV/0!	#DIV/0!			#DIV/0!	#DIV/0!	#DIV/0!	#DIV/0!			#DIV/0!	#DIV/0!	#DIV/0!	#DIV/0!			#DIV/0!	#DIV/0!	#DIV/0!	#DIV/0!					GHRH-1	100	#DIV/0!	#DIV/0!	#DIV/0!	0	#DIV/0!	#DIV/0!	#DIV/0!
	IGF-1	100.14	120.168	269.8	239.3	254.55	21.5668	13.9451	5.39936	256.1	243.5	249.8	8.90955	13.7737	2.32119	229	253.9	241.45	17.607	13.4672	4.74157	265.8	245.4	255.6	14.425	13.9827	3.62331					IGF-1	100	98.7712	96.5731	100.27	0	3.86027	5.07047	4.51133
	IGFIIR	121.84	146.208	305.5	305.5	305.5	0	15.2445	0	296.5	294	295.25	1.76777	14.9046	0.397096	307.4	309	308.2	1.13137	15.3328	0.24033	308.9	310	309.45	0.777817	15.3735	0.164415					IGFIIR	100	97.7698	100.579	100.846	0	0.198548	0.120165	0.0822077
	HER2	114.672	137.607	275	291.75	283.375	11.844	14.6416	2.7944	282.35	283	282.675	8.3085	14.6027	1.95776	275.45	282.45	278.95	7.70746	14.4738	1.70462	296.3	307.15	301.725	7.67211	15.2448	1.67341	#DIV/0!				HER2	100	99.661	98.7766	104.066	0	2.37608	2.24951	2.23391
	HER2	103.94	124.728	252	276	264	16.9706	14.1999	4.12321	246.8	259.2	253	8.76812	13.8071	2.27385	251	247.1	249.05	2.75772	13.6633	0.73589	267	279.7	273.35	8.98026	14.5254	2.10599					HER2	100	97.2341	96.2214	102.292	0	3.19853	2.42955	3.1146
	HER2-1	125.405	150.486	298	307.5	302.75	6.71751	15.0833	1.46559	317.9	306.8	312.35	7.84889	15.3983	1.64166	299.9	317.8	308.85	12.6572	15.2842	2.67335	325.6	334.6	330.1	6.36396	15.9642	1.24084					HER2-1	100	102.088	101.332	105.84	0	1.55363	2.06947	1.35321
	ERβ	132.505	159.006	311.7	301.9	306.8	13.8593	15.0756	2.9655	343.4	343.4	343.4	0	16.2388	0	352.6	318.8	335.7	23.9002	15.9115	3.70625	339.15	339.15	339.15	0	16.0998	0	#DIV/0!				ERβ	100	107.756	105.44	106.76	0	1.48275	3.33587	1.48275
	ERβ	123.71	148.452	292.1	301.9	297	6.92965	14.9256	1.5434	352.6	352.6	352.6	0	16.6845	0	275.2	275	275.1	0.141421	14.173	0.0351953	312.4	312.4	312.4	0	15.4329	0					ERβ	100	111.785	94.9576	103.399	0	0.771699	0.789297	0.771699
	ERβ-1	141.3	169.56	331.3	301.9	316.6	20.7889	15.2256	4.3876	334.2	334.2	334.2	0	15.793	0	430	362.6	396.3	47.659	17.6499	7.3773	365.9	365.9	365.9	0	16.7666	0					ERβ-1	100	103.727	115.922	110.121	0	2.1938	5.88245	2.1938
		#DIV/0!	#DIV/0!			#DIV/0!	#DIV/0!	#DIV/0!	#DIV/0!																							0
RAS signaling		0	0																													0
	NRAS	138.43	166.116	334.25	337.05	335.65	16.122	15.7829	3.40729	403.95	385.85	394.9	15.4856	16.9195	1.91838	374.7	355.5	365.1	14.7078	16.3563	1.88891	311.2	266.1	288.65	31.8905	14.2454	6.76562	#DIV/0!				NRAS	100	124.504	114.247	89.9461	0	2.56542	2.83172	5.99065
	NRAS	191.22	229.464	436.3	416.3	426.3	14.1421	17.6513	2.24433	617.7	577.7	597.7	28.2843	21.9765	2.88651	541.4	501.4	521.4	28.2843	20.166	3.41911	403.2	330.4	366.8	51.4774	15.8766	9.73697					NRAS	100	124.504	114.247	89.9461	0	2.56542	2.83172	5.99065
	NRAS-1	85.64	102.768	232.2	257.8	245	18.1019	13.9146	4.57026	190.2	194	192.1	2.68701	11.8624	0.950247	208	209.6	208.8	1.13137	12.5466	0.358714	219.2	201.8	210.5	12.3037	12.6141	3.79427					NRAS-1
	KRAS	130.39	156.468	295.25	314.3	304.775	13.4704	14.9436	3.31454	331.05	345.35	338.2	29.8399	16.0187	5.43522	343	344.35	343.675	0.954594	16.0421	0.273291	325.2	309.3	317.25	11.243	15.2165	3.48611	#DIV/0!				KRAS	100	106.648	112.818	107.223	0	3.86046	0.819578	0.819578
	KRAS	168.15	201.78	374.6	387.7	381.15	9.2631	16.741	1.63916	391.4	447.9	419.65	39.9515	17.8539	6.08177	457.6	457.6	457.6	0	18.8868	0	423.1	423.1	423.1	0	17.9502	0					KRAS	100	106.648	112.818	107.223	0	3.86046	0.819578	0.819578
	KRAS-1	92.63	111.156	215.9	240.9	228.4	17.6777	13.1462	4.98992	270.7	242.8	256.75	19.7283	14.1835	4.78868	228.4	231.1	229.75	1.90919	13.1974	0.546582	227.3	195.5	211.4	22.486	12.4829	6.97222					KRAS-1
	STAT3	141.895	170.274	300	289.8	294.9	7.21249	14.4832	1.70467	362	372	367	7.07107	16.7888	1.24658	371.8	353.7	362.75	12.7986	16.6617	2.27915	379.3	409.3	394.3	21.2132	17.583	3.37383					STAT3	100	115.919	115.042	121.403	0	1.47562	1.99191	2.53925
	PI3K	126.563	151.875	306.25	314.55	310.4	5.86899	15.0353	1.49099	323.65	351.65	337.65	19.799	15.8734	4.72619	308.65	305.5	307.075	11.7733	14.9355	2.70121	319.6	301.4	310.5	12.8693	15.004	1.93181	#DIV/0!	#DIV/0!	#DIV/0!		PI3K	100	105.492	99.3889	99.5514	0	3.10859	2.0961	1.7114
	PI3K	78.755	94.506	190	199.1	194.55	6.43467	12.1366	2.1609	192	227.7	209.85	25.2437	12.7514	7.48271	186.8	200.3	193.55	9.54594	12.0953	3.21097	189.6	189.6	189.6	0	11.9309	0					PI3K	100	105.065	99.66	98.3054	0	4.82181	2.68594	1.08045
	PI3K-1	174.37	209.244	422.5	430	426.25	5.3033	17.934	0.821076	455.3	475.6	465.45	14.3543	18.9955	1.96968	430.5	410.7	420.6	14.0007	17.7758	2.19144	449.6	413.2	431.4	25.7387	18.077	3.86362					PI3K-1	100	105.919	99.1178	100.797	0	1.39538	1.50626	2.34235
	JNK-1	78.13	93.756	177.9	164.6	171.25	9.40452	11.1522	3.71191	220	240	230	14.1421	13.5323	3.78959	190.6	182.3	186.45	5.86899	11.8141	2.08084	193.6	193.6	193.6	0	12.1129	0					JNK-1	100	121.341	105.935	108.614	0	3.75075	2.89638	1.85596
	ERK-1	74.015	88.818	196	178.5	187.25	12.3744	11.9421	4.0081	181.15	175.15	178.15	4.24264	11.536	1.65542	182.1	178.3	180.2	8.83883	11.6526	3.18547	203.35	185.75	194.55	12.4451	12.2471	3.98939	#DIV/0!				ERK-1	100	96.4821	97.7028	102.848	0	2.83176	3.59678	3.99875
	pAKT1/2/3	95.495	114.594	236.8	224.2	230.5	8.90955	13.1607	2.53974	233	237.4	235.2	3.11127	13.338	0.870639	253.9	244.5	249.2	6.6468	13.8529	1.71707	228.4	251.7	240.05	16.4756	13.5186	4.41035	0				pAKT1/2/3	100	101.348	105.26	102.72	0	1.70519	2.12841	3.47505
	mTOR	86.005	103.206	227.8	201.9	214.85	18.3141	12.7768	5.46024	210.5	223.4	216.95	9.12168	12.8587	2.72132	216.9	204.8	210.85	8.55599	12.6193	2.65124	206.6	228.2	217.4	15.2735	12.8762	4.50463	0				mTOR	100	100.641	98.7673	100.778	0	4.09078	4.05574	4.98243
	PTEN	96.37	115.644	245	224.2	234.6	14.7078	13.2958	4.07687	249.8	226.3	238.05	16.617	13.4249	4.50837	267.6	236.3	251.95	22.1324	13.933	5.54665	253	225.2	239.1	19.6576	13.464	5.28242	0				PTEN	100	100.971	104.792	101.265	0	4.29262	4.81176	4.67964
	PKC	105.89	127.068	255.9	250.7	253.3	3.67696	13.7756	0.964165	311.3	282.6	296.95	20.294	15.278	4.25657	286.3	254.7	270.5	22.3446	14.3863	5.2598	249.4	226.9	238.15	15.9099	13.2142	4.45639	0	0	0		PKC	100	110.906	104.434	95.9252	0	2.61037	3.11198	2.71028
	p-PKCα	152.47	182.964	371.7	395	383.35	16.4756	17.0841	2.78369	374.2	405.7	389.95	22.2739	17.2762	3.66423	363.1	379.6	371.35	11.6673	16.7293	2.06314	386.2	373.9	380.05	8.69741	16.9873	1.49581	0	0	0		p-PKCα	100	101.124	97.9227	99.4331	0	3.22396	2.42342	2.13975
	RAF-B	101.245	121.494	250.6	258.4	254.5	5.51543	13.9195	1.41333	244.5	251.3	247.9	4.80833	13.6804	1.27645	261.3	249.6	255.45	8.27315	13.9536	2.10245	256.4	252.8	254.6	2.54558	13.9231	0.654435					RAF-B	100	98.282	100.245	100.026	0	1.34489	1.75789	1.03388
	Rab	125.525	150.63	305	302.9	303.95	1.48492	15.1207	0.324211	296.7	309.1	302.9	8.76812	15.0859	1.90814	317.5	315.8	316.65	1.20208	15.535	0.248739	323.2	340.3	331.75	12.0915	16.0136	2.33046					Rab	100	99.7701	102.74	105.905	0	1.11617	0.286475	1.32734
		0	0																													0
NFkB signaling pathway		0	0																													0
	NFkB	161.787	194.144	386.167	395.533	390.85	8.36743	17.0675	1.27922	413.2	416.833	415.017	11.4787	17.7565	1.65991	401.7	400.5	401.1	14.6135	17.3694	2.41276	403.767	418.033	410.9	12.9165	17.6553	1.81119	#DIV/0!	#DIV/0!	#DIV/0!		NFkB	100	104.057	101.813	103.537	0	1.46957	1.84599	1.54521
	NFkB	193.33	231.996	462.8	489.2	476	18.6676	18.9737	2.55994	478.4	503.6	491	17.8191	19.365	2.34829	493.2	460.4	476.8	23.1931	18.9948	3.16405	466.8	512.2	489.5	32.1026	19.3262	4.20894					NFkB	100	102.062	100.111	101.858	0	2.45412	2.862	3.38444
	NFkB-1	125.44	150.528	301.1	306.5	303.8	3.81838	15.1174	0.831939	314	318.6	316.3	3.25269	15.5253	0.67247	298.9	321.3	310.1	15.8392	15.3244	3.31737	327.2	321.2	324.2	4.24264	15.7777	0.848555					NFkB-1	100	102.698	101.369	104.368	0	0.752205	2.07465	0.840247
	NFkB-2	166.59	199.908	394.6	390.9	392.75	2.6163	17.1113	0.445784	447.2	428.3	437.75	13.3643	18.3792	1.95898	413	419.8	416.4	4.80833	17.7889	0.756875	417.3	420.7	419	2.40416	17.8619	0.376067					NFkB-2	100	107.41	103.96	104.386	0	1.20238	0.601329	0.410925
	IKK	186.27	223.524	458.3	489.7	474	22.2032	19.0326	3.01914	431.2	466.4	448.8	24.8902	18.3586	3.62672	435.5	454.2	444.85	13.2229	18.2507	1.96558	519.6	470.5	495.05	34.7189	19.5777	4.43093					IKK	100	96.4589	95.892	102.865	0	3.32293	2.49236	3.72504
	p38	179.148	214.977	487.45	442.8	465.125	31.5723	18.9031	4.0965	448.85	454.7	451.775	7.45998	18.5432	1.03924	441.75	431.25	436.5	12.8693	18.1345	1.98103	447.35	428.8	438.075	13.1168	18.1801	1.9973	#DIV/0!		#DIV/0!		p38	100	98.0787	95.957	96.2178	0	2.56787	3.03877	3.0469
	p38	170.04	204.048	443.6	433.6	438.6	7.07107	18.346	1.04498	424.2	419.5	421.85	3.3234	17.8837	0.518221	431.3	402.6	416.95	20.294	17.7462	3.17172	439.2	406.8	423	22.9103	17.9158	3.50734					p38	100	97.48	96.7303	97.6551	0	0.781601	2.10835	2.27616
	p38-1	188.255	225.906	531.3	452	491.65	56.0736	19.4601	7.14802	473.5	489.9	481.7	11.5966	19.2028	1.56025	452.2	459.9	456.05	5.44472	18.5229	0.790344	455.5	450.8	453.15	3.3234	18.4444	0.487265					p38-1	100	98.6775	95.1837	94.7806	0	4.35414	3.96918	3.81764
	p-p38	184.66	221.592	472.9	424.1	448.5	34.5068	18.3767	4.98479	429.7	448.1	438.9	13.0108	18.1136	1.96344	499.4	490.8	495.1	6.08112	19.6037	0.788081	475.3	452.9	464.1	15.8392	18.7964	2.21701					p-p38	100	98.5684	106.677	102.284	0	3.47412	2.88644	3.6009
	GADD45	72.825	87.39	178	175.4	176.7	1.83848	11.5328	0.688759	183.9	180.5	182.2	2.40416	11.7688	0.864164	195.5	174.9	185.2	14.5664	11.8956	5.02091	191.8	176.5	184.15	10.8187	11.8514	3.77988					GADD45	100	102.047	103.146	102.762	0	0.776461	2.85483	2.23432
	mTOR	86.005	103.206	227.8	201.9	214.85	18.3141	12.7768	5.46024	210.5	223.4	216.95	9.12168	12.8587	2.72132	216.9	204.8	210.85	8.55599	12.6193	2.65124	206.6	228.2	217.4	15.2735	12.8762	4.50463	0				mTOR	100	100.641	98.7673	100.778	0	4.09078	4.05574	4.98243
	MDR	78.64	94.368	198.3	220.5	209.4	15.6978	12.7364	4.72683	203.3	203.6	203.45	0.212132	12.5006	0.0678523	178.2	201.6	189.9	16.5463	11.9464	5.638	183	184.3	183.65	0.919239	11.6819	0.336236	0				MDR	100	98.1489	93.7971	91.7203	0	2.39734	5.18241	2.53153
	ERK-1	74.015	88.818	196	178.5	187.25	12.3744	11.9421	4.0081	181.15	175.15	178.15	4.24264	11.536	1.65542	182.1	178.3	180.2	8.83883	11.6526	3.18547	203.35	185.75	194.55	12.4451	12.2471	3.98939	#DIV/0!				ERK-1	100	96.4821	97.7028	102.848	0	2.83176	3.59678	3.99875
	ERK-1-1	71.02	85.224	176.8	171.3	174.05	3.88909	11.4646	1.46865	161.3	153.9	157.6	5.23259	10.7232	2.24996	172	180.7	176.35	6.15183	11.5645	2.2741	213.9	190.5	202.2	16.5463	12.6328	5.05624					ERK-1-1	100	93.5332	100.871	110.189	0	1.85931	1.87138	3.26245
	ERK-1-2	77.01	92.412	215.2	185.7	200.45	20.8597	12.4195	6.54755	201	196.4	198.7	3.25269	12.3488	1.06087	192.2	175.9	184.05	11.5258	11.7407	4.09683	192.8	181	186.9	8.34386	11.8615	2.92254					ERK-1-2	100	99.4311	94.5344	95.5067	0	3.80421	5.32219	4.73505
	pAKT1/2/3	95.495	114.594	236.8	224.2	230.5	8.90955	13.1607	2.53974	233	237.4	235.2	3.11127	13.338	0.870639	253.9	244.5	249.2	6.6468	13.8529	1.71707	228.4	251.7	240.05	16.4756	13.5186	4.41035	0				pAKT1/2/3	100	101.348	105.26	102.72	0	1.70519	2.12841	3.47505
	NRF2	175.66	210.792	445.8	471.4	458.6	18.1019	18.7937	2.53051	423.2	435.1	429.15	8.41457	17.9932	1.2912	439.8	439.3	439.55	0.353553	18.2799	0.0528888	411.6	447	429.3	25.0316	17.9973	3.79214					NRF2	100	95.7403	97.2659	95.7625	0	1.91086	1.2917	3.16133
	PGC-1α	175.415	210.498	452.2	385.4	418.8	47.2347	17.7074	7.2681	539.8	441.1	490.45	69.7914	19.6265	8.68219	452.1	436.2	444.15	11.243	18.4093	1.64521	392.9	408.6	400.75	11.1016	17.1901	1.86111					PGC-1α	100	110.838	103.964	97.079	0	7.97515	4.45665	4.56461
	JNK1	180.505	216.606	522.3	426.4	474.35	67.8115	19.1324	8.86935	449	463	456	9.89949	18.6466	1.41359	448.7	420	434.35	20.294	18.0568	3.06515	448.8	431.9	440.35	11.9501	18.2222	1.78355					JNK1	100	97.4613	94.3782	95.2426	0	5.14147	5.96725	5.32645
		0	0
		#DIV/0!	#DIV/0!			#DIV/0!	#DIV/0!	#DIV/0!	#DIV/0!			#DIV/0!	#DIV/0!	#DIV/0!	#DIV/0!			#DIV/0!	#DIV/0!	#DIV/0!	#DIV/0!			#DIV/0!	#DIV/0!	#DIV/0!	#DIV/0!					0	100	#DIV/0!	#DIV/0!	#DIV/0!	0	#DIV/0!	#DIV/0!	#DIV/0!
Developmental proteins	SHH	#DIV/0!	#DIV/0!			#DIV/0!	#DIV/0!	#DIV/0!	#DIV/0!			#DIV/0!	#DIV/0!	#DIV/0!	#DIV/0!			#DIV/0!	#DIV/0!	#DIV/0!	#DIV/0!			#DIV/0!	#DIV/0!	#DIV/0!	#DIV/0!					SHH	100	#DIV/0!	#DIV/0!	#DIV/0!	0	#DIV/0!	#DIV/0!	#DIV/0!
		0	0
		#DIV/0!	#DIV/0!			#DIV/0!	#DIV/0!	#DIV/0!	#DIV/0!			#DIV/0!	#DIV/0!	#DIV/0!	#DIV/0!			#DIV/0!	#DIV/0!	#DIV/0!	#DIV/0!			#DIV/0!	#DIV/0!	#DIV/0!	#DIV/0!					0	100	#DIV/0!	#DIV/0!	#DIV/0!	0	#DIV/0!	#DIV/0!	#DIV/0!
Transcription factors	AP-1	102.624	123.148	266.4	250.55	258.475	13.1345	13.9601	4.06342	264.5	261.2	239.513	5.63918	13.3328	1.53115	279	279	279	9.88182	14.7445	2.24262	259.85	238.65	249.25	14.9907	13.633	4.06736	#DIV/0!		#DIV/0!		AP-1	100	95.506	116.591	97.8347	0	2.74574	3.15302	4.06539
	AP-1-2	114.767	137.721	333.6	277.2	305.4	8.80348	15.3798	2.72	310.1	299.2	257.975	8.23779	13.7519	2.15478	297.2	284.8	291	10.9955	14.9043	2.44502	303.9	282.7	293.3	14.9907	14.9813	3.2856					AP-1-2	100	89.415	116.881	97.7092	0	2.33429	2.58251	3.0028
	AP-1-1	90.48	108.576	199.2	223.9	211.55	17.4655	12.5404	5.40684	218.9	223.2	221.05	3.04056	12.9136	0.907528	260.8	273.2	267	8.76812	14.5846	2.04022	215.8	194.6	205.2	14.9907	12.2846	4.84912					AP-1-1	100	102.976	116.301	97.9603	0	3.15718	3.72353	5.12798
	SP-1	122.525	147.03	286.8	286.6	286.7	0.141421	14.6009	0.0331632	304.4	285.4	294.9	13.435	14.879	2.98962	358.3	377	367.65	13.2229	17.1504	2.22305	276	276	276	0	14.2297	0					SP-1	100	101.905	117.461	97.4581	0	1.51139	1.12811	0.0165816
	SP-3	95.54	114.648	220.8	235.4	228.1	10.3238	13.0681	2.97825	221.7	241.7	231.7	14.1421	13.2052	3.97603	273.6	244.1	258.85	20.8597	14.196	5.04801	249.9	223.6	236.75	18.5969	13.395	5.05459					SP-3	100	101.049	108.631	102.501	0	3.47714	4.01313	4.01642
		#DIV/0!	#DIV/0!			#DIV/0!	#DIV/0!	#DIV/0!	#DIV/0!			#DIV/0!	#DIV/0!	#DIV/0!	#DIV/0!			#DIV/0!	#DIV/0!	#DIV/0!	#DIV/0!			#DIV/0!	#DIV/0!	#DIV/0!	#DIV/0!					0	100	#DIV/0!	#DIV/0!	#DIV/0!	0	#DIV/0!	#DIV/0!	#DIV/0!
		#DIV/0!	#DIV/0!			#DIV/0!	#DIV/0!	#DIV/0!	#DIV/0!			#DIV/0!	#DIV/0!	#DIV/0!	#DIV/0!			#DIV/0!	#DIV/0!	#DIV/0!	#DIV/0!			#DIV/0!	#DIV/0!	#DIV/0!	#DIV/0!					0	100	#DIV/0!	#DIV/0!	#DIV/0!	0	#DIV/0!	#DIV/0!	#DIV/0!
Wnt1 signaling pathway	Wnt1	#DIV/0!	#DIV/0!			#DIV/0!	#DIV/0!	#DIV/0!	#DIV/0!			#DIV/0!	#DIV/0!	#DIV/0!	#DIV/0!			#DIV/0!	#DIV/0!	#DIV/0!	#DIV/0!			#DIV/0!	#DIV/0!	#DIV/0!	#DIV/0!					Wnt1	100	#DIV/0!	#DIV/0!	#DIV/0!	0	#DIV/0!	#DIV/0!	#DIV/0!
	APC	#DIV/0!	#DIV/0!			#DIV/0!	#DIV/0!	#DIV/0!	#DIV/0!			#DIV/0!	#DIV/0!	#DIV/0!	#DIV/0!			#DIV/0!	#DIV/0!	#DIV/0!	#DIV/0!			#DIV/0!	#DIV/0!	#DIV/0!	#DIV/0!					APC	100	#DIV/0!	#DIV/0!	#DIV/0!	0	#DIV/0!	#DIV/0!	#DIV/0!
	β-catenin	#DIV/0!	#DIV/0!			#DIV/0!	#DIV/0!	#DIV/0!	#DIV/0!			#DIV/0!	#DIV/0!	#DIV/0!	#DIV/0!			#DIV/0!	#DIV/0!	#DIV/0!	#DIV/0!			#DIV/0!	#DIV/0!	#DIV/0!	#DIV/0!					β-catenin	100	#DIV/0!	#DIV/0!	#DIV/0!	0	#DIV/0!	#DIV/0!	#DIV/0!
	snail	#DIV/0!	#DIV/0!			#DIV/0!	#DIV/0!	#DIV/0!	#DIV/0!			#DIV/0!	#DIV/0!	#DIV/0!	#DIV/0!			#DIV/0!	#DIV/0!	#DIV/0!	#DIV/0!			#DIV/0!	#DIV/0!	#DIV/0!	#DIV/0!					snail	100	#DIV/0!	#DIV/0!	#DIV/0!	0	#DIV/0!	#DIV/0!	#DIV/0!
	TCF-1	#DIV/0!	#DIV/0!			#DIV/0!	#DIV/0!	#DIV/0!	#DIV/0!			#DIV/0!	#DIV/0!	#DIV/0!	#DIV/0!			#DIV/0!	#DIV/0!	#DIV/0!	#DIV/0!			#DIV/0!	#DIV/0!	#DIV/0!	#DIV/0!					TCF-1	100	#DIV/0!	#DIV/0!	#DIV/0!	0	#DIV/0!	#DIV/0!	#DIV/0!
		#DIV/0!	#DIV/0!			#DIV/0!	#DIV/0!	#DIV/0!	#DIV/0!			#DIV/0!	#DIV/0!	#DIV/0!	#DIV/0!			#DIV/0!	#DIV/0!	#DIV/0!	#DIV/0!			#DIV/0!	#DIV/0!	#DIV/0!	#DIV/0!					0	100	#DIV/0!	#DIV/0!	#DIV/0!	0	#DIV/0!	#DIV/0!	#DIV/0!
		#DIV/0!	#DIV/0!			#DIV/0!	#DIV/0!	#DIV/0!	#DIV/0!			#DIV/0!	#DIV/0!	#DIV/0!	#DIV/0!			#DIV/0!	#DIV/0!	#DIV/0!	#DIV/0!			#DIV/0!	#DIV/0!	#DIV/0!	#DIV/0!					0	100	#DIV/0!	#DIV/0!	#DIV/0!	0	#DIV/0!	#DIV/0!	#DIV/0!
p53 signaling	p53	148.165	177.798	360.45	364.15	362.3	8.41457	16.5348	1.52721	383.95	361.8	372.875	15.6624	16.8516	2.72069	401.65	373.95	387.8	19.5869	17.2888	3.22449	355.3	362.05	358.675	16.7938	16.4249	3.06555	#DIV/0!				p53	100	101.95	104.596	99.2752	0	2.12715	2.37058	2.28079
	p53	149.025	178.83	374.1	365.9	370	5.79828	16.7507	1.02796	374.3	354.3	364.3	14.1421	16.5797	2.54011	390.6	370.2	380.4	14.425	17.0583	2.44867	360.3	390.8	375.55	21.5668	16.9155	3.70018					p53	100	98.9791	101.836	100.984	0	1.78404	1.73832	2.36407
	p53-1	147.305	176.766	346.8	362.4	354.6	11.0309	16.3162	2.05075	393.6	369.3	381.45	17.1827	17.1192	2.88978	412.7	377.7	395.2	24.7487	17.5162	3.95494	350.3	333.3	341.8	12.0208	15.9191	2.34427					p53-1	100	104.922	107.355	97.5663	0	2.47026	3.00284	2.19751
	MDM2	107.92	129.504	270.9	308.6	289.75	26.6579	14.9999	5.75825	246.8	277.5	262.15	21.7082	14.0498	5.35519	240.1	243.5	241.8	2.40416	13.3059	0.676669	271.6	299.4	285.5	19.6576	14.8576	4.35755					MDM2	100	93.666	88.7067	99.051	0	5.55672	3.21746	5.0579
	BAX	88.895	106.674	267.3	249.1	258.2	12.8693	14.313	3.09313	218.7	220	219.35	0.919239	12.8846	0.276475	191.9	180.7	186.3	7.9196	11.531	2.93505	216.7	233.5	225.1	11.8794	13.1058	3.40027					BAX	100	90.0201	80.5626	91.5657	0	1.6848	3.01409	3.2467
	NOXA	#DIV/0!	#DIV/0!			#DIV/0!	#DIV/0!	#DIV/0!	#DIV/0!			#DIV/0!	#DIV/0!	#DIV/0!	#DIV/0!			#DIV/0!	#DIV/0!	#DIV/0!	#DIV/0!			#DIV/0!	#DIV/0!	#DIV/0!	#DIV/0!					NOXA	100	#DIV/0!	#DIV/0!	#DIV/0!	0	#DIV/0!	#DIV/0!	#DIV/0!
	PUMA	#DIV/0!	#DIV/0!			#DIV/0!	#DIV/0!	#DIV/0!	#DIV/0!			#DIV/0!	#DIV/0!	#DIV/0!	#DIV/0!			#DIV/0!	#DIV/0!	#DIV/0!	#DIV/0!			#DIV/0!	#DIV/0!	#DIV/0!	#DIV/0!					PUMA	100	#DIV/0!	#DIV/0!	#DIV/0!	0	#DIV/0!	#DIV/0!	#DIV/0!
	BCL2	100.54	120.648	264.4	283.2	273.8	13.2936	14.6108	3.06659	243.7	268.7	256.2	17.6777	13.9956	4.415	261.8	235.8	248.8	18.3848	13.7287	4.76375	228.6	224.6	226.6	2.82843	12.8948	0.846935					BCL2	100	95.7891	93.9623	88.2552	0	3.7408	3.91517	1.95676
	caspase 9	102	122.4	291.9	266.4	279.15	18.0312	14.7631	4.05436	236.5	256.3	246.4	14.0007	13.6088	3.71103	229.5	246.7	238.1	12.1622	13.3004	3.38046	254.7	258	256.35	2.33345	13.9696	0.596085					caspase 9	100	92.1811	90.0918	94.625	0	3.8827	3.71741	2.32522
	c-caspase 9	109.3	131.16	314.2	280.2	297.2	24.0416	15.2191	5.06178	275.1	300.4	287.75	17.8898	14.9054	3.94821	290.7	260.4	275.55	21.4253	14.4903	4.97809	242.8	222.2	232.5	14.5664	12.9198	4.27204					c-caspase 9	100	97.9388	95.2118	84.8919	0	4.50499	5.01994	4.66691
	BAD	98.68	118.416	254.6	272.2	263.4	12.4451	14.2896	3.00233	226.5	244.4	235.45	12.6572	13.2756	3.52861	263.1	234.4	248.75	20.294	13.7674	5.21732	239.8	238.6	239.2	0.848528	13.4161	0.235436					BAD	100	92.9042	96.3459	93.8874	0	3.26547	4.10982	1.61888
	BID	120.225	144.27	309	286.6	297.8	15.8392	15.0222	3.44994	318.9	295.5	307.2	16.5463	15.3318	3.45967	268.6	313.2	290.9	31.537	14.7907	6.96537	306.8	305.9	306.35	0.636396	15.3041	0.135765					BID	100	102.061	98.4593	101.877	0	3.4548	5.20765	1.79285
	BAK	76.54	91.848	198.2	178.7	188.45	13.7886	11.9384	4.72556	188.5	195.5	192	4.94975	12.0862	1.68012	209.2	191	200.1	12.8693	12.4168	4.08995	173.7	196	184.85	15.7685	11.7867	5.52264					BAK	100	101.238	104.007	98.729	0	3.20284	4.40776	5.1241
	APAF-1	105.19	126.228	299.4	327.4	313.4	19.799	15.8204	3.88	243	255.6	249.3	8.90955	13.645	2.36469	262.7	232.5	247.6	21.3546	13.5826	5.62916	253.6	229.6	241.6	16.9706	13.3599	4.6461					APAF-1	100	86.2492	85.8546	84.4469	0	3.12234	4.75458	4.26305
	PARP	109.81	131.772	288.1	269.9	279	12.8693	14.5984	2.9751	294	320.6	307.3	18.809	15.5375	3.82254	259.8	274.7	267.25	10.5359	14.1903	2.58278	235.4	253.7	244.55	12.9401	13.3665	3.55804					PARP	100	106.433	97.2042	91.5614	0	3.39882	2.77894	3.26657
	c-PARP	111.69	134.028	313.7	289.1	301.4	17.3948	15.3097	3.64432	301.7	284.4	293.05	12.2329	15.0345	2.67032	260.5	258.5	259.5	1.41421	13.8739	0.366683	255	270.9	262.95	11.243	13.9977	2.82903					c-PARP	100	98.2026	90.622	91.4305	0	3.15732	2.0055	3.23667
	AIF	66.585	79.902	166	159.4	162.7	4.6669	11.0792	1.88326	178.1	163.2	170.65	10.5359	11.4324	3.95248	156.4	162.7	159.55	4.45477	10.9361	1.84535	175.9	170	172.95	4.17193	11.5325	1.5563					AIF	100	103.188	98.7086	104.091	0	2.91787	1.86431	1.71978
		#DIV/0!	#DIV/0!			#DIV/0!	#DIV/0!	#DIV/0!	#DIV/0!			#DIV/0!	#DIV/0!	#DIV/0!	#DIV/0!			#DIV/0!	#DIV/0!	#DIV/0!	#DIV/0!			#DIV/0!	#DIV/0!	#DIV/0!	#DIV/0!					0	100	#DIV/0!	#DIV/0!	#DIV/0!	0	#DIV/0!	#DIV/0!	#DIV/0!
		#DIV/0!	#DIV/0!			#DIV/0!	#DIV/0!	#DIV/0!	#DIV/0!			#DIV/0!	#DIV/0!	#DIV/0!	#DIV/0!			#DIV/0!	#DIV/0!	#DIV/0!	#DIV/0!			#DIV/0!	#DIV/0!	#DIV/0!	#DIV/0!					0	100	#DIV/0!	#DIV/0!	#DIV/0!	0	#DIV/0!	#DIV/0!	#DIV/0!
FAS-related apoptosis	FASL	87.35	104.82	227.9	209.9	218.9	12.7279	12.9031	3.75204	219.2	202.6	210.9	11.738	12.5893	3.63693	214.9	224.8	219.85	7.00036	12.9399	2.069	215	232.7	223.85	12.5158	13.0935	3.5859					FASL	100	97.5679	100.285	101.476	0	3.69448	2.91052	3.66897
	FAS	102.445	122.934	258.1	247	252.55	7.84889	13.8233	2.03312	267.5	297.8	282.65	21.4253	14.8722	4.73142	247.4	236.2	241.8	7.9196	13.4288	2.17223	232.2	262.7	247.45	21.5668	13.6376	5.63905					FAS	100	107.588	97.1464	98.6565	0	3.38227	2.10268	3.83609
	FADD	106.23	127.476	251.6	244	247.8	5.37401	13.5669	1.44933	279	262.2	270.6	11.8794	14.3827	2.83125	287.3	273.5	280.4	9.75807	14.7194	2.22711	276.3	250.7	263.5	18.1019	14.1337	4.43263					FADD	100	106.013	108.495	104.178	0	2.14029	1.83822	2.94098
	FLIP	97.05	116.46	234.3	258.4	246.35	17.0413	13.7157	4.43119	236.2	246.9	241.55	7.56604	13.5396	2.04275	224.9	246.6	235.75	15.3442	13.3237	4.23227	239.9	253.8	246.85	9.82878	13.7339	2.57236					FLIP	100	98.716	97.1418	100.133	0	3.23697	4.33173	3.50177
	caspase 8	73.605	88.326	190.5	190.5	190.5	0	12.097	0	180.5	183.1	181.8	1.83848	11.7319	0.665656	191.1	180.6	185.85	7.42462	11.9032	2.58663	181.9	173.9	177.9	5.65685	11.5645	2.09301					caspase 8	100	96.9819	98.3984	95.598	0	0.332828	1.29331	1.04651
	caspase 3	75.92	91.104	212.4	193.8	203.1	13.1522	12.5518	4.09037	177.5	175.3	176.4	1.55563	11.4389	0.592687	187.7	187.7	187.7	0	11.9226	0	181.5	202.5	192	14.8492	12.1016	4.94742					caspase 3	100	91.1333	94.9869	96.4129	0	2.34153	2.04518	4.51889
	c-caspase 3	107.395	128.874	272.2	255.5	263.85	11.8087	14.1214	2.91828	275.6	299.9	287.75	17.1827	14.9437	3.77593	250.4	281.9	266.15	22.2739	14.2026	5.37664	257.7	254.7	256.2	2.12132	13.8479	0.551589					c-caspase 3	100	105.823	100.575	98.0631	0	3.34711	4.14746	1.73493
		#DIV/0!	#DIV/0!			#DIV/0!	#DIV/0!	#DIV/0!	#DIV/0!			#DIV/0!	#DIV/0!	#DIV/0!	#DIV/0!			#DIV/0!	#DIV/0!	#DIV/0!	#DIV/0!			#DIV/0!	#DIV/0!	#DIV/0!	#DIV/0!					0	100	#DIV/0!	#DIV/0!	#DIV/0!	0	#DIV/0!	#DIV/0!	#DIV/0!
		#DIV/0!	#DIV/0!			#DIV/0!	#DIV/0!	#DIV/0!	#DIV/0!			#DIV/0!	#DIV/0!	#DIV/0!	#DIV/0!			#DIV/0!	#DIV/0!	#DIV/0!	#DIV/0!			#DIV/0!	#DIV/0!	#DIV/0!	#DIV/0!					0	100	#DIV/0!	#DIV/0!	#DIV/0!	0	#DIV/0!	#DIV/0!	#DIV/0!
Tumor suppress proteins
	PTEN	96.37	115.644	245	224.2	234.6	14.7078	13.2958	4.07687	249.8	226.3	238.05	16.617	13.4249	4.50837	267.6	236.3	251.95	22.1324	13.933	5.54665	253	225.2	239.1	19.6576	13.464	5.28242					PTEN	100	100.971	104.792	101.265	0	4.29262	4.81176	4.67964
	BRCA1	91.715	110.058	227	229.1	228.05	1.48492	13.1537	0.4282	223.9	222.7	223.3	0.848528	12.9719	0.251814	232.8	235.8	234.3	2.12132	13.3892	0.589912	225.3	237.7	231.5	8.76812	13.2842	2.45418					BRCA1	100	98.6178	101.79	100.992	0	0.340007	0.509056	1.44119
	BRCA2	100.455	120.546	230.7	240.9	235.8	7.21249	13.2487	2.03384	266	243.2	254.6	16.122	13.9401	4.06553	263.1	268.4	265.75	3.74767	14.3345	0.907822	257.5	239.3	248.4	12.8693	13.7159	3.36381					BRCA2	100	105.219	108.196	103.527	0	3.04969	1.47083	2.69883
	NF-1	121.93	146.316	280.7	305.5	293.1	17.5362	14.8304	3.91012	290.2	307.8	299	12.4451	15.028	2.71832	300.2	297.8	299	1.69706	15.028	0.375014	348.6	307.8	328.2	28.85	15.97	5.50443					NF-1	100	101.332	101.332	107.684	0	3.31422	2.14257	4.70727
		#DIV/0!	#DIV/0!			#DIV/0!	#DIV/0!	#DIV/0!	#DIV/0!			#DIV/0!	#DIV/0!	#DIV/0!	#DIV/0!			#DIV/0!	#DIV/0!	#DIV/0!	#DIV/0!			#DIV/0!	#DIV/0!	#DIV/0!	#DIV/0!					0	100	#DIV/0!	#DIV/0!	#DIV/0!	0	#DIV/0!	#DIV/0!	#DIV/0!
	ATM	131.705	158.046	307	315.2	311.1	5.79828	15.2341	1.24151	332.2	347.4	339.8	10.748	16.1486	2.03996	309.4	339.9	324.65	21.5668	15.6725	4.29779	338.6	344.4	341.5	4.10122	16.2011	0.778225					ATM	100	106.003	102.878	106.348	0	1.64073	2.76965	1.00987
	PTCH	#DIV/0!	#DIV/0!			#DIV/0!	#DIV/0!	#DIV/0!	#DIV/0!			#DIV/0!	#DIV/0!	#DIV/0!	#DIV/0!			#DIV/0!	#DIV/0!	#DIV/0!	#DIV/0!			#DIV/0!	#DIV/0!	#DIV/0!	#DIV/0!					PTCH	100	#DIV/0!	#DIV/0!	#DIV/0!	0	#DIV/0!	#DIV/0!	#DIV/0!
		#DIV/0!	#DIV/0!			#DIV/0!	#DIV/0!	#DIV/0!	#DIV/0!			#DIV/0!	#DIV/0!	#DIV/0!	#DIV/0!			#DIV/0!	#DIV/0!	#DIV/0!	#DIV/0!			#DIV/0!	#DIV/0!	#DIV/0!	#DIV/0!					0	100	#DIV/0!	#DIV/0!	#DIV/0!	0	#DIV/0!	#DIV/0!	#DIV/0!
Oncogenes
	maspin	#DIV/0!	#DIV/0!			#DIV/0!	#DIV/0!	#DIV/0!	#DIV/0!			#DIV/0!	#DIV/0!	#DIV/0!	#DIV/0!			#DIV/0!	#DIV/0!	#DIV/0!	#DIV/0!			#DIV/0!	#DIV/0!	#DIV/0!	#DIV/0!					maspin	100	#DIV/0!	#DIV/0!	#DIV/0!	0	#DIV/0!	#DIV/0!	#DIV/0!
	DMBT1	100.76	120.912	259.5	253.7	256.6	4.10122	14.0051	1.04005	256.1	253.6	254.85	1.76777	13.9425	0.453658	240.2	234.6	237.4	3.9598	13.302	1.11275	277.7	239.8	258.75	26.7993	14.0817	6.5434					DMBT1	100	99.5529	94.9796	100.547	0	0.746855	1.0764	3.79173
	PIM-1	#DIV/0!	#DIV/0!			#DIV/0!	#DIV/0!	#DIV/0!	#DIV/0!			#DIV/0!	#DIV/0!	#DIV/0!	#DIV/0!			#DIV/0!	#DIV/0!	#DIV/0!	#DIV/0!			#DIV/0!	#DIV/0!	#DIV/0!	#DIV/0!					PIM-1	100	#DIV/0!	#DIV/0!	#DIV/0!	0	#DIV/0!	#DIV/0!	#DIV/0!
	CEA	92.77	111.324	240.4	223.3	231.85	12.0915	13.2736	3.37449	243	242	242.5	0.707107	13.6689	0.189051	242.6	257.1	249.85	10.253	13.9351	2.60602	206.1	200.9	203.5	3.67696	12.1589	1.23594					CEA	100	102.978	104.984	91.602	0	1.78177	2.99026	2.30521
	14 3 3	97.345	116.814	270.6	259	264.8	8.20244	14.3664	1.96773	258.5	238.5	248.5	14.1421	13.7874	3.65307	234.2	235.9	235.05	1.20208	13.2907	0.33968	236.9	213.3	225.1	16.6877	12.911	4.88615					14 3 3	100	95.97	92.5126	89.8693	0	2.8104	1.15371	3.42694
	survivin	88.465	106.158	225.3	222.3	223.8	2.12132	13.066	0.619365	219.9	239.8	229.85	14.0714	13.2955	3.90393	204.2	219.5	211.85	10.8187	12.6004	3.35088	211.3	227	219.15	11.1016	12.8869	3.28835					survivin	100	101.756	96.4367	98.6287	0	2.26164	1.98512	1.95386
	Muc1	123.905	148.686	298.3	275	286.65	16.4756	14.5708	3.80764	307.3	338	322.65	21.7082	15.7578	4.27966	312.1	312.2	312.15	0.0707107	15.421	0.0148661	319.9	315.3	317.6	3.25269	15.5967	0.666351					Muc1	100	108.146	105.835	107.041	0	4.04365	1.91125	2.237
	Muc4	132.575	159.09	302.8	300.7	301.75	1.48492	14.9065	0.333577	349.7	320.7	335.2	20.5061	15.9892	3.93315	339.7	366.6	353.15	19.0212	16.541	3.41763	345.2	326.1	335.65	13.5057	16.0033	2.60288					Muc4	100	107.263	110.965	107.357	0	2.13337	1.8756	1.46823
		0	0																													0	100
Cellular protection and survival		0	0																													0	100
	HO-1	54.695	65.634	113.3	120	116.65	4.73762	9.15604	2.7868	125.3	128.2	126.75	2.05061	9.6919	1.08563	137.4	154.6	146	12.1622	10.6387	5.23575	155	160.1	157.55	3.60624	11.1684	1.43529					HO-1	100	105.853	116.194	121.978	0	1.93622	4.01127	2.11104
	HSP-27	97.03	116.436	235.6	225.5	230.55	7.14178	13.1275	2.05106	250	254.6	252.3	3.25269	13.9313	0.834486	276.6	257.2	266.9	13.7179	14.4458	3.23448	219.1	222	220.55	2.05061	12.741	0.629628					HSP-27	100	106.123	110.042	97.0553	0	1.44278	2.64277	1.34035
	HSP-70	69.77	83.724	153.7	138.5	146.1	10.748	10.2097	5.02906	203.8	182.7	193.25	14.92	12.304	4.81195	184.8	178.2	181.5	4.6669	11.8169	1.65734	173.4	180.3	176.85	4.87904	11.6184	1.79117					HSP-70	100	120.513	115.741	113.798	0	4.9205	3.3432	3.41012
	HSP-90	88.49	106.188	210.1	216.1	213.1	11.9501	12.6285	3.5627	216.55	217.05	216.8	14.3543	12.776	4.35145	232.65	218.75	225.7	9.82878	13.1102	2.92197	226.2	232.4	229.3	6.6468	13.2461	2.05073	#DIV/0!	#DIV/0!	#DIV/0!		HSP-90	100	101.188	103.769	104.844	0	3.95707	3.24233	2.80671
	HSP-90	77.795	93.354	193.8	182.9	188.35	7.70746	11.9026	2.68414	182.3	203.1	192.7	14.7078	12.084	4.91533	205.2	188.6	196.9	11.738	12.2565	3.83338	192.2	207.8	200	11.0309	12.3824	3.53479					HSP-90	100	101.524	102.973	104.03	0	3.79973	3.25876	3.10946
	HSP-90-1	99.185	119.022	226.4	249.3	237.85	16.1927	13.3544	4.44125	250.8	231	240.9	14.0007	13.4681	3.78758	260.1	248.9	254.5	7.9196	13.9638	2.01057	260.2	257	258.6	2.26274	14.1099	0.566668					HSP-90-1	100	100.851	104.564	105.658	0	4.11442	3.22591	2.50396
	SOD-1	91.185	109.422	209.2	207	208.1	1.55563	12.385	0.505809	259	249	254	7.07107	14.117	1.75861	241.8	217.1	229.45	17.4655	13.2189	4.8786	194.5	246.1	220.3	36.4867	12.8681	10.4692					SOD-1	100	113.984	106.733	103.901	0	1.13221	2.69221	5.48752
	LC3	133.35	160.02	328.45	339.05	333.75	19.0919	15.7875	3.56007	362.65	335.05	348.85	19.5161	16.2156	4.47413	309.9	327.05	318.475	12.1269	15.3054	2.7785	314.45	350.4	332.425	25.4205	15.6785	5.11298	#DIV/0!	#DIV/0!	#DIV/0!		LC3	100	102.495	96.9488	98.9075	0	4.0171	3.16929	4.33653
	LC3	95.32	114.384	252.2	235.8	244	11.5966	13.6678	3.05714	268.9	225.7	247.3	30.547	13.788	7.73497	223.2	242.5	232.85	13.6472	13.2536	3.81193	214.7	243.4	229.05	20.294	13.1095	5.73957					LC3	100	100.879	96.9697	95.9151	0	5.39606	3.43453	4.39835
	LC3-1	171.38	205.656	404.7	442.3	423.5	26.5872	17.9073	4.06301	456.4	444.4	450.4	8.48528	18.6433	1.21329	396.6	411.6	404.1	10.6066	17.3572	1.74508	414.2	457.4	435.8	30.547	18.2475	4.48639					LC3-1	100	104.11	96.9279	101.9	0	2.63815	2.90404	4.2747
	GST	86.2775	103.533	204.75	200.85	202.8	13.0108	12.2799	4.3075	220.65	225.75	223.2	4.87904	13.0903	1.36632	238.9	214.15	226.525	17.5009	13.2195	4.87576	206.6	213.9	210.25	5.23259	12.5863	1.56219	#DIV/0!				GST	100	106.677	107.807	102.574	0	2.83691	4.59163	2.93485
	GST	89.86	107.832	209.7	224.2	216.95	10.253	12.7685	3.09651	226.7	238.7	232.7	8.48528	13.371	2.34555	245	215	230	21.2132	13.2697	5.85235	211.6	226.3	218.95	10.3945	12.8466	3.10111					GST	100	104.719	103.925	100.611	0	2.72103	4.47443	3.09881
	GST-1	82.695	99.234	199.8	177.5	188.65	15.7685	11.7912	5.5185	214.6	212.8	213.7	1.27279	12.8095	0.387101	232.8	213.3	223.05	13.7886	13.1694	3.89917	201.6	201.5	201.55	0.0707107	12.3261	0.0232676					GST-1	100	108.636	111.688	104.536		2.9528	4.70884	2.77088
	NOS-1	186.16	223.392	515.6	464.2	489.9	36.3453	19.4475	4.69478	469.8	494.6	482.2	17.5362	19.2485	2.33918	419.9	475.9	447.9	39.598	18.3359	5.7251	466.3	416.9	441.6	34.9311	18.1633	5.16095					NOS-1	100	98.9768	94.2841	93.3965	0	3.51698	5.20994	4.92787
	AMPK	100.66	120.792	240.4	261.4	250.9	14.8492	13.8023	3.82423	343.1	310.6	326.85	22.981	16.3234	4.22319	206.9	232.2	219.55	17.8898	12.6156	5.47064	197	221.6	209.3	17.3948	12.2026	5.67966					AMPK	100	118.266	91.4022	88.4099	0	4.02371	4.64744	4.75195
	TERT	86.775	104.13	197.1	205.5	201.3	5.9397	12.2162	1.97063	220.7	205.5	213.1	10.748	12.69	3.28327	233.1	217.4	225.25	11.1016	13.16	3.15534	221.6	234.6	228.1	9.19239	13.2678	2.57773					TERT	100	103.878	107.726	108.609	0	2.62695	2.56299	2.27418
	pAKT1/2/3	107.41	128.892	267.7	262.1	264.9	4.94975	14.1253	1.37844	264.1	264.35	264.225	2.93449	14.1131	0.745395	278.45	271.65	275.05	4.80833	14.4979	1.18128	260.95	278.9	269.925	12.6926		3.17188	#DIV/0!	#DIV/0!	#DIV/0!		pAKT1/2/3	100	100.005	102.805	101.415	0	1.06192	1.27986	2.27516
	pAKT1/2/3	95.495	114.594	236.8	224.2	230.5	8.90955	13.1607	2.53974	233	237.4	235.2	3.11127	13.338	0.870639	253.9	244.5	249.2	6.6468	13.8529	1.71707	228.4	251.7	240.05	16.4756	13.5186	4.41035					pAKT1/2/3	100	101.348	105.26	102.72	0	1.70519	2.12841	3.47505
	pAKT1/2/3	119.325	143.19	298.6	300	299.3	0.989949	15.0899	0.21714	295.2	291.3	293.25	2.75772	14.8881	0.620151	303	298.8	300.9	2.96985	15.1428	0.645493	293.5	306.1	299.8	8.90955	15.1065	1.9334					pAKT1/2/3	100	98.6626	100.351	100.11	0	0.418645	0.431316	1.07527
	mTOR	86.005	103.206	227.8	201.9	214.85	18.3141	12.7768	5.46024	210.5	223.4	216.95	9.12168	12.8587	2.72132	216.9	204.8	210.85	8.55599	12.6193	2.65124	206.6	228.2	217.4	15.2735	12.8762	4.50463					mTOR	100	100.641	98.7673	100.778	0	4.09078	4.05574	4.98243
	PKC	105.89	127.068	255.9	250.7	253.3	3.67696	13.7756	0.964165	311.3	282.6	296.95	20.294	15.278	4.25657	286.3	254.7	270.5	22.3446	14.3863	5.2598	249.4	226.9	238.15	15.9099	13.2142	4.45639	0				PKC	100	110.906	104.434	95.9252	0	2.61037	3.11198	2.71028
	MDR	78.64	94.368	198.3	220.5	209.4	15.6978	12.7364	4.72683	203.3	203.6	203.45	0.212132	12.5006	0.0678523	178.2	201.6	189.9	16.5463	11.9464	5.638	183	184.3	183.65	0.919239	11.6819	0.336236					MDR	100	98.1489	93.7971	91.7203	0	2.39734	5.18241	2.53153
	leptin	154.18	185.016	355.9	388.5	372.2	23.0517	16.724	4.03932	386.2	396.6	391.4	7.35391	17.2885	1.22272	382.8	378.9	380.85	2.75772	16.9806	0.477064	411.5	383.2	397.35	20.0111	17.4597	3.23005					leptin	100	103.375	101.535	104.399	0	2.63102	2.25819	3.63469
		0	0
		0	0
		0	0
		#DIV/0!	#DIV/0!			#DIV/0!	#DIV/0!	#DIV/0!	#DIV/0!			#DIV/0!	#DIV/0!	#DIV/0!	#DIV/0!			#DIV/0!	#DIV/0!	#DIV/0!	#DIV/0!			#DIV/0!	#DIV/0!	#DIV/0!	#DIV/0!					0	100	#DIV/0!	#DIV/0!	#DIV/0!	0	#DIV/0!	#DIV/0!	#DIV/0!
Cellular differentiation	pan-K	#DIV/0!	#DIV/0!			#DIV/0!	#DIV/0!	#DIV/0!	#DIV/0!			#DIV/0!	#DIV/0!	#DIV/0!	#DIV/0!			#DIV/0!	#DIV/0!	#DIV/0!	#DIV/0!			#DIV/0!	#DIV/0!	#DIV/0!	#DIV/0!					pan-K	100	#DIV/0!	#DIV/0!	#DIV/0!	0	#DIV/0!	#DIV/0!	#DIV/0!
	KL1	#DIV/0!	#DIV/0!			#DIV/0!	#DIV/0!	#DIV/0!	#DIV/0!			#DIV/0!	#DIV/0!	#DIV/0!	#DIV/0!			#DIV/0!	#DIV/0!	#DIV/0!	#DIV/0!			#DIV/0!	#DIV/0!	#DIV/0!	#DIV/0!					KL1	100	#DIV/0!	#DIV/0!	#DIV/0!	0	#DIV/0!	#DIV/0!	#DIV/0!
	CK-7	#DIV/0!	#DIV/0!			#DIV/0!	#DIV/0!	#DIV/0!	#DIV/0!			#DIV/0!	#DIV/0!	#DIV/0!	#DIV/0!			#DIV/0!	#DIV/0!	#DIV/0!	#DIV/0!			#DIV/0!	#DIV/0!	#DIV/0!	#DIV/0!					CK-7	100	#DIV/0!	#DIV/0!	#DIV/0!	0	#DIV/0!	#DIV/0!	#DIV/0!
	CK-14	#DIV/0!	#DIV/0!			#DIV/0!	#DIV/0!	#DIV/0!	#DIV/0!			#DIV/0!	#DIV/0!	#DIV/0!	#DIV/0!			#DIV/0!	#DIV/0!	#DIV/0!	#DIV/0!			#DIV/0!	#DIV/0!	#DIV/0!	#DIV/0!					CK-14	100	#DIV/0!	#DIV/0!	#DIV/0!	0	#DIV/0!	#DIV/0!	#DIV/0!
	α-actin	#DIV/0!	#DIV/0!			#DIV/0!	#DIV/0!	#DIV/0!	#DIV/0!			#DIV/0!	#DIV/0!	#DIV/0!	#DIV/0!			#DIV/0!	#DIV/0!	#DIV/0!	#DIV/0!			#DIV/0!	#DIV/0!	#DIV/0!	#DIV/0!					α-actin	100	#DIV/0!	#DIV/0!	#DIV/0!	0	#DIV/0!	#DIV/0!	#DIV/0!
	p63	99.205	119.046	236.1	240.6	238.35	3.18198	13.3726	0.885758	239.1	259.5	249.3	14.425	13.776	3.73091	292.3	232.7	262.5	42.1436	14.247	9.8921	235.5	248.3	241.9	9.05097	13.5047	2.45134					p63	100	103.016	106.539	100.988	0	2.30833	5.38893	1.66855
	vimentin	#DIV/0!	#DIV/0!			#DIV/0!	#DIV/0!	#DIV/0!	#DIV/0!			#DIV/0!	#DIV/0!	#DIV/0!	#DIV/0!			#DIV/0!	#DIV/0!	#DIV/0!	#DIV/0!			#DIV/0!	#DIV/0!	#DIV/0!	#DIV/0!					vimentin	100	#DIV/0!	#DIV/0!	#DIV/0!	0	#DIV/0!	#DIV/0!	#DIV/0!
	TGase-1 ( K )	#DIV/0!	#DIV/0!			#DIV/0!	#DIV/0!	#DIV/0!	#DIV/0!			#DIV/0!	#DIV/0!	#DIV/0!	#DIV/0!			#DIV/0!	#DIV/0!	#DIV/0!	#DIV/0!			#DIV/0!	#DIV/0!	#DIV/0!	#DIV/0!					TGase-1 ( K )	100	#DIV/0!	#DIV/0!	#DIV/0!	0	#DIV/0!	#DIV/0!	#DIV/0!
	TGase-2	98.345	118.014	231.2	228.2	229.7	2.12132	13.065	0.619466	225.6	242.1	233.85	11.6673	13.2228	3.28262	263.6	237.5	250.55	18.4555	13.8399	4.70681	283.9	254.8	269.35	20.5768	14.5032	4.77715					TGase-2	100	101.208	105.932	111.008	0	1.95104	2.66314	2.69831
	TGase-3 ( E )	#DIV/0!	#DIV/0!			#DIV/0!	#DIV/0!	#DIV/0!	#DIV/0!			#DIV/0!	#DIV/0!	#DIV/0!	#DIV/0!			#DIV/0!	#DIV/0!	#DIV/0!	#DIV/0!			#DIV/0!	#DIV/0!	#DIV/0!	#DIV/0!					TGase-3 ( E )	100	#DIV/0!	#DIV/0!	#DIV/0!	0	#DIV/0!	#DIV/0!	#DIV/0!
	TGase-4 ( P )	#DIV/0!	#DIV/0!			#DIV/0!	#DIV/0!	#DIV/0!	#DIV/0!			#DIV/0!	#DIV/0!	#DIV/0!	#DIV/0!			#DIV/0!	#DIV/0!	#DIV/0!	#DIV/0!			#DIV/0!	#DIV/0!	#DIV/0!	#DIV/0!					TGase-4 ( P )	100	#DIV/0!	#DIV/0!	#DIV/0!	0	#DIV/0!	#DIV/0!	#DIV/0!
	caveolin	96.93	116.316	239	244	241.5	3.53553	13.5404	0.959587	253.9	252.2	253.05	1.20208	13.9604	0.307923	229.7	230.4	230.05	0.494975	13.1108	0.143875	248.1	241.3	244.7	4.80833	13.658	1.28061					caveolin	100	103.102	96.8271	100.869	0	0.633755	0.551731	1.1201
		#DIV/0!	#DIV/0!			#DIV/0!	#DIV/0!	#DIV/0!	#DIV/0!			#DIV/0!	#DIV/0!	#DIV/0!	#DIV/0!			#DIV/0!	#DIV/0!	#DIV/0!	#DIV/0!			#DIV/0!	#DIV/0!	#DIV/0!	#DIV/0!					0	100	#DIV/0!	#DIV/0!	#DIV/0!	0	#DIV/0!	#DIV/0!	#DIV/0!
		#DIV/0!	#DIV/0!			#DIV/0!	#DIV/0!	#DIV/0!	#DIV/0!			#DIV/0!	#DIV/0!	#DIV/0!	#DIV/0!			#DIV/0!	#DIV/0!	#DIV/0!	#DIV/0!			#DIV/0!	#DIV/0!	#DIV/0!	#DIV/0!					0	100	#DIV/0!	#DIV/0!	#DIV/0!	0	#DIV/0!	#DIV/0!	#DIV/0!
		0	0																													0	100	#DIV/0!	#DIV/0!	#DIV/0!	0	0	0	0
		0	0																													0	100	#DIV/0!	#DIV/0!	#DIV/0!	0	0	0	0
Inflammatory proteins	TNFα	153.345	184.014	363.4	382.767	373.083	13.6943	16.6915	2.17294	389.833	405.267	397.55	10.913	17.3666	1.67173	388.633	383.867	386.25	12.7986	17.0676	2.15009	367.533	385.6	376.567	16.2635	16.8262	2.70832	#DIV/0!	#DIV/0!	#DIV/0!		TNFα	100	103.911	102.236	101.226	0	1.92234	2.16152	2.44063
	TNFα	177.04	212.448	429.4	475.4	452.4	32.5269	18.6058	4.59257	467.2	467.2	467.2	0	18.9994	0	440.6	460.6	450.6	14.1421	18.5574	2.03264	380.2	420.2	400.2	28.2843	17.1457	4.70018					TNFα	100	102.115	99.7397	92.1526	0	2.29629	3.31261	4.64638
	TNFα-1	115.38	138.456	281.2	292.7	286.95	8.13173	14.7554	1.85034	278.9	284.2	281.55	3.74767	14.5713	0.878683	290.8	277.8	284.3	9.19239	14.6653	2.11469	304.7	297.3	301	5.23259	15.2241	1.12252					TNFα-1	100	98.7521	99.3896	103.176	0	1.36451	1.98251	1.48643
	TNFα-2	167.615	201.138	379.6	380.2	379.9	0.424264	16.7132	0.0759141	423.4	464.4	443.9	28.9914	18.5292	4.13652	434.5	413.2	423.85	15.0614	17.98	2.30294	417.7	439.3	428.5	15.2735	18.1089	2.30227					TNFα-2	100	110.866	107.58	108.351	0	2.10622	1.18943	1.18909
	IL-1	168.018	201.621	420.4	403.65	412.025	11.844	17.3428	1.46152	413.3	409.25	411.275	7.67211	17.3507	1.21367	407.1	426.3	416.7	16.122	17.4982	2.02454	437.4	442.95	440.175	9.15703	18.1444	1.29494	#DIV/0!	#DIV/0!	#DIV/0!		IL-1	100	100.229	101.058	104.84	0	1.33759	1.74303	1.37823
	IL-1	226.33	271.596	575	543.2	559.1	22.486	20.5743	2.62166	560.2	545.3	552.75	10.5359	20.4194	1.25556	539.7	581.7	560.7	29.6985	20.6132	3.43572	581.5	600	590.75	13.0815	21.3296	1.42749					IL-1	100	99.2471	100.189	103.671	0	1.93861	3.02869	2.02457
	IL-1-1	109.705	131.646	265.8	264.1	264.95	1.20208	14.1112	0.301384	266.4	273.2	269.8	4.80833	14.2821	1.17178	274.5	270.9	272.7	2.54558	14.3832	0.61336	293.3	285.9	289.6	5.23259	14.9592	1.1624					IL-1-1	100	101.21	101.927	106.009	0	0.736581	0.457372	0.73189
	IL-6	207.27	248.724	547	593.7	570.35	33.0219	21.1184	3.636	487.6	534	510.8	32.8098	19.658	4.15868	506.9	546.9	526.9	28.2843	20.0633	3.45361	445.4	483.9	464.65	27.2236	18.4469	3.92313					IL-6	100	93.0847	95.004	87.3498	0	3.89734	3.5448	3.77957
	IL-8	110.215	132.258	279.8	264.6	272.2	10.748	14.3552	2.5747	249.6	245.9	247.75	2.6163	13.4767	0.717687	298.2	293.9	296.05	3.04056	15.1631	0.659047	300.2	272.1	286.15	19.8697	14.8331	4.41782					IL-8	100	93.8803	105.628	103.329	0	1.64619	1.61687	3.49626
	IL-10	116.82	140.184	257.4	247.4	252.4	7.07107	13.5021	1.92087	300	284.1	292.05	11.243	14.8983	2.5014	286.3	320.2	303.25	23.9709	15.2695	5.01475	307.3	333.7	320.5	18.6676	15.8243	3.66045					IL-10	100	110.34	113.09	117.198	0	2.21114	3.46781	2.79066
	IL-12	113.41	136.092	252	252	252	0	13.563	0	308.3	340	324.15	22.4153	16.0032	4.28443	277.8	288.3	283.05	7.42462	14.663	1.71197	286	263.8	274.9	15.6978	14.3824	3.72503					IL-12	100	117.992	108.111	106.042	0	2.14221	0.855985	1.86251
	IL-28	122.04	146.448	347.65	338.05	342.85	6.78823	15.9668	1.10657	303.9	283.1	293.5	14.7078	14.7621	3.76713	272.35	287.4	279.875	10.642	14.2427	2.86745	285.85	322.5	304.175	25.9155	15.0446	5.44832	#DIV/0!				IL-28	100	95.6573	91.5465	96.5593	0	2.43685	1.98701	3.27745
	IL-28	159.91	191.892	495.9	480	487.95	11.243	19.7991	1.4239	366.4	356.7	361.55	6.85894	16.2974	1.28297	352	364.2	358.1	8.6267	16.1912	1.63203	367.9	415.1	391.5	33.3754	17.1917	5.49526					IL-28	100	82.3137	81.7773	86.8307	0	1.35343	1.52797	3.45958
	IL-28-1	84.17	101.004	199.4	196.1	197.75	2.33345	12.1346	0.78924	241.4	209.5	225.45	22.5567	13.2268	6.2513	192.7	210.6	201.65	12.6572	12.2942	4.10286	203.8	229.9	216.85	18.4555	12.8976	5.40138					IL-28-1	100	109.001	101.316	106.288		3.52027	2.44605	3.09531
	MMP-1	81.21	97.452	195.8	181.7	188.75	9.97021	11.8332	3.49896	195.3	217.4	206.35	15.6271	12.5548	4.83994	193.8	220.6	207.2	18.9505	12.5886	5.81025	200.7	218.9	209.8	12.8693	12.6915	3.9181					MMP-1	100	106.099	106.384	107.254	0	4.16945	4.65461	3.70853
	MMP-2	117.248	140.697	332.6	295.2	313.9	26.4458	15.3984	5.14535	287.9	309.7	298.8	15.4149	14.9974	3.361	291.9	272.75	282.325	13.5411	14.211	2.60629	276.1	278.8	277.45	8.76812	14.1321	2.23073	#DIV/0!		#DIV/0!		MMP-2	100	98.0479	91.3825	91.3492	0	4.25317	3.87582	3.68804
	MMP-2	77.6	93.12	223.2	200.7	211.95	15.9099	12.8604	4.69939	209.9	227.4	218.65	12.3744	13.1183	3.53291	170.9	166.2	168.55	3.3234	11.0449	1.35301	181.7	172	176.85	6.85894	11.4145	2.59842					MMP-2	100	102.005	85.8831	88.7567	0	4.11615	3.0262	3.64891
	MMP-2-1	156.895	188.274	442	389.7	415.85	36.9817	17.9364	5.59131	365.9	392	378.95	18.4555	16.8764	3.18908	412.9	379.3	396.1	23.7588	17.3771	3.85957	370.5	385.6	378.05	10.6773	16.8497	1.86303					MMP-2-1	100	94.0905	96.8819	93.9417		4.39019	4.72544	3.72717
	MMP-3	74.21	89.052	198.9	214.9	206.9	11.3137	12.7426	3.42518	168.9	168.7	168.8	0.141421	11.1478	0.0568828	180.3	183.8	182.05	2.47487	11.7271	0.895785	190.4	178.3	184.35	8.55599	11.8247	3.01413					MMP-3	100	87.4847	92.0303	92.7967	0	1.74103	2.16048	3.21966
	MMP-9	82.445	98.934	188.6	173.7	181.15	10.5359	11.4753	3.92351	252.7	232.7	242.7	14.1421	13.9008	3.59474	192.4	206.2	199.3	9.75807	12.2406	3.20496	191.2	211.4	201.3	14.2836	12.3221	4.598					MMP-9	100	121.137	106.669	107.379	0	3.75912	3.56423	4.26075
	MMP-10	86.33	103.596	206.6	212.9	209.75	4.45477	12.5679	1.40036	240	237.6	238.8	1.69706	13.6749	0.452729	215.2	205.4	210.3	6.92965	12.5898	2.1626	203.9	205	204.45	0.777817	12.3552	0.254444					MMP-10	100	108.808	100.174	98.308	0	0.926545	1.78148	0.827403
	MMP-12	107.515	129.018	255.5	270.9	263.2	10.8894	14.0958	2.70375	251.6	274.9	263.25	16.4756	14.0976	4.06247	306.8	278.4	292.6	20.0818	15.1027	4.3093	252	260.2	256.1	5.79828	13.8416	1.50191					MMP-12	100	100.013	107.143	98.1971	0	3.38311	3.50652	2.10283
	cathepsin C	199.235	239.082	445.2	435.2	440.2	7.07107	17.907	1.09657	488.5	442.7	465.6	32.3855	18.6027	4.57455	566.7	617.9	592.3	36.2039	21.743	3.75837	506.7	481.8	494.25	17.607	19.3574	2.32245					cathepsin C	100	103.885	121.422	108.1	0	2.83556	2.42747	1.70951
	cathepsin G	200.555	240.666	426.9	411.6	419.25	10.8187	17.2892	1.79357	482.3	462.3	472.3	14.1421	18.7608	1.98923	556.7	608.7	582.7	36.7696	21.5027	3.90017	511.3	551.3	531.3	28.2843	20.2723	3.38393					cathepsin G	100	108.511	124.371	117.254	0	1.8914	2.84687	2.58875
	cathepsin K	106.765	128.118	249	261.6	255.3	8.90955	13.829	2.30289	258	280.6	269.3	15.9806	14.3262	3.82017	297.2	261	279.1	25.5973	14.6643	5.78442	286.3	241.6	263.95	31.6077	14.1383	7.6162					cathepsin K	100	103.596	106.04	102.237	0	3.06153	4.04365	4.95954
	lysozyme	186.783	224.139	455.25	443.05	449.15	9.75807	17.9955	1.10956	476.05	443.05	459.55	23.3345	18.232	2.42342	451.7	477.8	464.75	18.4555	18.4295	3.34811	468.9	519.85	494.375	36.0271	19.1969	4.40306	#DIV/0!	#DIV/0!	#DIV/0!		lysozyme	100	101.085	102.548	106.874	0	1.76649	2.22884	2.75631
	lysozyme	258.91	310.692	636.4	610.4	623.4	18.3848	21.6346	1.94504	676.5	612.3	644.4	45.3963	22.1146	4.53825	632.3	649.9	641.1	12.4451	22.0398	1.2729	642.6	717.8	680.2	53.1744	22.9097	4.94345					lysozyme	100	102.219	101.873	105.894	0	3.24165	1.60897	3.44425
	lysozyme-1	114.655	137.586	274.1	275.7	274.9	1.13137	14.3564	0.274086	275.6	273.8	274.7	1.27279	14.3495	0.308594	271.1	305.7	288.4	24.4659	14.8191	5.42332	295.2	321.9	308.55	18.8798	15.4841	3.86267					lysozyme-1	100	99.9515	103.223	107.855	0	0.29134	2.8487	2.06838
	LTA4H	107.25	128.7	291	294.1	292.55	2.19203	15.1063	0.479139	246.4	271.6	259	17.8191	13.9517	4.477	271	249.1	260.05	15.4856	13.9893	3.88116	251	270.8	260.9	14.0007	14.0196	3.50035					LTA4H	100	92.3569	92.6057	92.8066	0	2.47807	2.18015	1.98975
	M-CSF	125.815	150.978	315.6	325.5	320.55	7.00036	15.6544	1.41823	350	366.6	358.3	11.738	16.817	2.05414	341.9	323.3	332.6	13.1522	16.0347	2.52579	235	258.4	246.7	16.5463	13.0848	4.72071					M-CSF	100	107.426	102.429	83.5851	0	1.73618	1.97201	3.06947
	CXCR4	106.12	127.344	306.7	279.2	292.95	19.4454	15.1419	4.15429	250.7	250.4	250.55	0.212132	13.6703	0.0567407	257.2	240.9	249.05	11.5258	13.6154	3.06187	287.2	250.1	268.65	26.2337	14.3171	6.20654					CXCR4	100	90.2813	89.9183	94.5524	0	2.10552	3.60808	5.18041
	LL-37	111.285	133.542	268	268	268	0	14.1855	0	317.3	293.5	305.4	16.8291	15.4476	3.46614	276.4	319.9	298.15	30.7591	15.2111	6.43958	246.3	236.3	241.3	7.07107	13.2109	2.00564					LL-37	100	108.897	107.23	93.1298	0	1.73307	3.21979	1.00282
	α1-AT	142.758	171.309	340.75	348.35	344.55	5.37401	15.7557	0.737353	358.45	356.75	357.6	1.20208	16.1876	0.160515	358.2	332.05	345.125	24.2184	15.8539	3.80389	382.9	377.7	380.3	11.6673	16.8355	2.55418	#DIV/0!				α1-AT	100	103.024	101.219	107.044	0	0.448934	2.27062	1.64577
	α1-AT	89.09	106.908	209.5	209.5	209.5	0	12.4918	0	223.5	223.5	223.5	0	13.0402	0	218.5	226.6	222.55	5.72756	13.0037	1.67948	246.2	224.5	235.35	15.3442	13.4869	4.13247					α1-AT	100	104.39	104.098	107.966	0	0	0.83974	2.06623
	α1-AT-1	196.425	235.71	472	487.2	479.6	10.748	19.0196	1.47471	493.4	490	491.7	2.40416	19.3351	0.32103	497.9	437.5	467.7	42.7092	18.7041	5.9283	519.6	530.9	525.25	7.99031	20.184	0.975897					α1-AT-1	100	101.659	98.3414	106.122	0	0.897868	3.7015	1.2253
	CD3	90.97	109.164	217.3	229.4	223.35	8.55599	12.9911	2.5035	209.2	228.3	218.75	13.5057	12.8128	4.0321	241.9	228.3	235.1	9.61665	13.4357	2.62907	251.9	213.1	232.5	27.4357	13.3386	7.43391					CD3	100	98.6278	103.423	102.675	0	3.2678	2.56628	4.9687
	CD20	92.315	110.778	211.6	199.3	205.45	8.69741	12.2499	2.85714	208.6	205.6	207.1	2.12132	12.3171	0.696705	265.5	231.5	248.5	24.0416	13.8964	6.04228	265.9	258.3	262.1	5.37401	14.3774	1.29154					CD20	100	100.548	113.441	117.368	0	1.77692	4.44971	2.07434
	CD28	117.375	140.85	268	284.6	276.3	11.738	14.3483	2.81124	286	290.3	288.15	3.04056	14.7555	0.695836	261.8	318.6	290.2	40.1637	14.8248	8.75427	305	333.2	319.1	19.9404	15.7694	3.93203					CD28	100	102.838	103.321	109.904	0	1.75354	5.78275	3.37163
	CD31	113.13	135.756	265.15	267.15	266.15	15.4856	14.017	4.03334	305.5	287.15	296.325	14.1775	14.8872	2.36893	273.8	307	290.4	23.4759	14.703	7.14022	273.75	283.1	278.425	12.9754	14.4472	3.4114	#DIV/0!				CD31	100	105.391	104.128	103.09	0	3.20114	5.58678	3.72237
	CD31	143.185	171.822	331.7	311.8	321.75	14.0714	15.3571	2.94005	411.3	372.9	392.1	27.1529	17.4983	4.33984	380	385	382.5	3.53553	17.2218	0.594267	340	331	335.5	6.36396	15.7984	1.26686					CD31	100	113.943	112.142	102.874	0	3.63994	1.76716	2.10346
	CD31-1	83.075	99.69	198.6	222.5	210.55	16.8999	12.6769	5.12662	199.7	201.4	200.55	1.20208	12.2762	0.398027	167.6	229	198.3	43.4164	12.1842	13.6862	207.5	235.2	221.35	19.5869	13.096	5.55595					CD31-1	100	96.8387	96.1131	103.306	0	2.76233	9.4064	5.34128
	CD34	117.59	141.108	315.5	293	304.25	15.9099	15.2871	3.34793	292.8	297.7	295.25	3.46482	14.9899	0.768053	321	273.4	297.2	33.6583	15.0548	7.16837	278.4	280	279.2	1.13137	14.4446	0.270756					CD34	100	98.0555	98.4801	94.4886	0	2.05799	5.25815	1.80934
	CD40	124.955	149.946	326.7	303	314.85	16.7584	15.488	3.43416	314.1	322.2	318.15	5.72756	15.5941	1.1708	302.6	332.7	317.65	21.2839	15.5781	4.29308	298.9	298.9	298.9	0	14.9642	0					CD40	100	100.686	100.582	96.6182	0	2.30248	3.86362	1.71708
	CD54	142.89	171.468	366.6	357.3	361.95	6.57609	16.6197	1.18339	424.4	376.4	400.4	33.9411	17.7388	5.25512	350	327.5	338.75	15.9099	15.9065	3.09612	300.4	355.2	327.8	38.7495	15.5585	7.70692					CD54	100	106.733	95.7083	93.6144	0	3.21925	2.13975	4.44515
	CD56	115.465	138.558	272.35	291.9	282.125	13.8239	14.4635	3.14807	307.3	281.15	294.225	18.4908	14.728	4.91649	280.25	270.25	275.25	11.3137	14.2957	3.07389	289.6	316.5	303.05	19.0212	15.1063	4.4602	#DIV/0!				CD56	100	101.003	99.4185	104.106	0	4.03228	3.11098	3.80413
	CD56	147.87	177.444	344	369.7	356.85	18.1726	16.3746	3.33325	408	386.3	397.15	15.3442	17.5621	2.4573	327.9	333.9	330.9	4.24264	15.5621	0.872131	381.2	406.4	393.8	17.8191	17.4665	2.87897					CD56	100	107.252	95.0378	106.668	0	2.89527	2.10269	3.10611
	CD56-1	83.06	99.672	200.7	214.1	207.4	9.47523	12.5524	2.96289	206.6	176	191.3	21.6375	11.8939	7.37569	232.6	206.6	219.6	18.3848	13.0294	5.27564	198	226.6	212.3	20.2233	12.7461	6.04142					CD56-1	100	94.7533	103.799	101.543	0	5.16929	4.11927	4.50216
		#DIV/0!	#DIV/0!			#DIV/0!	#DIV/0!	#DIV/0!	#DIV/0!	187.6	177.2	182.4	7.35391	#DIV/0!	#DIV/0!	211.9	198.4	205.15	9.54594	#DIV/0!	#DIV/0!	180.6	180.6	180.6	0	#DIV/0!	#DIV/0!					0	100	#DIV/0!	#DIV/0!	#DIV/0!	0	#DIV/0!	#DIV/0!	#DIV/0!
	CD68	73.975	88.77	174.7	168.5	171.6	4.38406	11.279	1.7085	187.6	177.2	182.4	7.35391	11.748	2.6296	211.9	198.4	205.15	9.54594	12.6793	2.9261	180.6	180.6	180.6	0	11.6711	0					CD68	100	104.158	112.416	103.477	0	2.16905	2.3173	0.854248
	CD80	122.015	146.418	296.9	299	297.95	1.48492	14.9914	0.32982	309.4	291.7	300.55	12.5158	15.0778	2.71577	297.3	318.6	307.95	15.0614	15.3213	3.15821	310.1	317.3	313.7	5.09117	15.5078	1.05295					CD80	100	100.577	102.201	103.445	0	1.52279	1.74402	0.691385
	CD99	123.515	148.218	311.4	322.2	316.8	7.63675	15.5785	1.56116	314.2	300	307.1	10.0409	15.264	2.13206	300.3	288.4	294.35	8.41457	14.8405	1.8924	318.4	315.4	316.9	2.12132	15.5818	0.435911					CD99	100	97.9812	95.2626	100.021	0	1.84661	1.72678	0.998537
	CD99 (MIC2)-1	#DIV/0!	#DIV/0!			#DIV/0!	#DIV/0!	#DIV/0!	#DIV/0!	314.2	300	307.1	10.0409	#DIV/0!	#DIV/0!	300.3	288.4	294.35	8.41457	#DIV/0!	#DIV/0!	318.4	315.4	316.9	2.12132	#DIV/0!	#DIV/0!					CD99 (MIC2)-1	100	#DIV/0!	#DIV/0!	#DIV/0!	0	#DIV/0!	#DIV/0!	#DIV/0!
	COX-1	175.54	210.648	512.1	371.5	441.8	99.4192	18.3433	13.8188	451.5	386.2	418.85	46.1741	17.7067	7.11085	474	401.5	437.75	51.2652	18.2326	7.43442	444.2	469.8	457	18.1019	18.753	2.54137					COX-1	100	96.5294	99.3964	102.234	0	10.4648	10.6266	8.18009
	COX-2	117.922	141.506	299.167	308.367	303.767	19.2333	15.0393	3.9587	300.133	298.467	299.3	12.3979	14.8784	2.75385	289.067	279.033	284.05	7.09464	14.3641	1.75026	286.433	297.767	292.1	11.3137	14.6918	2.73364	#DIV/0!	#DIV/0!	#DIV/0!		COX-2	100	98.9849	95.3985	97.9911	0	3.35628	2.85448	3.34617
	COX-2	103.175	123.81	291	264	277.5	19.0919	14.6832	4.33381	237.2	261	249.1	16.8291	13.6819	4.39836	258.4	236.7	247.55	15.3442	13.6252	4.05064	237.1	278.1	257.6	28.9914	13.9891	7.15156					COX-2	100	93.1811	92.7945	95.2731	0	4.36608	4.19222	5.74269
	COX-2-1	76.45	91.74	183.5	197.7	190.6	10.0409	12.0304	3.41068	202.4	195	198.7	5.23259	12.3624	1.69749	180.5	178.7	179.6	1.27279	11.5642	0.474754	196.7	194.5	195.6	1.55563	12.2364	0.518138					COX-2-1	100	102.76	96.1247	101.713	0	2.55409	1.94272	1.96441
	COX-2-2	174.14	208.968	423	463.4	443.2	28.5671	18.4042	4.13162	460.8	439.4	450.1	15.1321	18.5908	2.1657	428.3	421.7	425	4.6669	17.903	0.725399	425.5	420.7	423.1	3.39411	17.8498	0.531223					COX-2-2	100	101.013	97.2763	96.9875	0	3.14866	2.42851	2.33142
		0	0																													0
		0	0																													0	100	#DIV/0!	#DIV/0!	#DIV/0!	0	0	0	0
Angiogenesis proteins		0	0																													0	100	#DIV/0!	#DIV/0!	#DIV/0!	0	0	0	0
	angiogenin	121.11	145.332	321.45	334.2	327.825	9.01561	15.93	1.61228	299.1	290.45	294.775	9.72272	14.8343	2.49781	283.1	296.85	289.975	11.3491	14.6598	3.13058	305.3	291.75	298.525	17.5716	14.9532	4.35366	#DIV/0!		#DIV/0!		angiogenin	100	92.9655	91.81	93.6833	0	2.05505	2.37143	2.98297
	angiogenin	98.675	118.41	274.6	278.9	276.75	3.04056	14.7494	0.69641	250	227.6	238.8	15.8392	13.4013	4.31653	216.2	246	231.1	21.0718	13.1109	5.95212	259.3	220.9	240.1	27.1529	13.4497	7.24286					angiogenin	100	90.86	88.8909	91.1882	0	2.50647	3.32427	3.96963
	angiogenin-1	143.545	172.254	368.3	389.5	378.9	14.9907	17.1106	2.52816	348.2	353.3	350.75	3.60624	16.2672	0.679087	350	347.7	348.85	1.62635	16.2087	0.30904	351.3	362.6	356.95	7.99031	16.4567	1.46447					angiogenin-1	100	95.071	94.7291	96.1783	0	1.60362	1.4186	1.99631
	HIF	126.185	151.422	308.75	305.35	307.05	5.58614	15.1423	1.14338	322.35	314.55	318.45	8.6267	15.5418	1.9457	315.1	332.9	324	12.5865	15.7265	2.31998	309.1	315.6	312.35	4.59619	15.2538	0.948877	#DIV/0!		#DIV/0!		HIF	100	102.877	104.176	100.391	0	1.54454	1.73168	1.04613
	HIF	103.96	124.752	248.1	252.6	250.35	3.18198	13.7104	0.842837	281.2	261.2	271.2	14.1421	14.4507	3.33067	276.9	282.6	279.75	4.03051	14.7436	0.922833	236.1	240.5	238.3	3.11127	13.2636	0.88039					HIF	100	105.4	107.536	96.7417	0	2.08675	0.882835	0.861613
	HIF-1	148.41	178.092	369.4	358.1	363.75	7.99031	16.5742	1.44392	363.5	367.9	365.7	3.11127	16.6329	0.560731	353.3	383.2	368.25	21.1425	16.7094	3.71712	382.1	390.7	386.4	6.08112	17.244	1.01736					HIF-1	100	100.354	100.816	104.041	0	1.00233	2.58052	1.23064
	ET-1	146.145	175.374	371.95	389.2	380.575	25.4205	16.798	4.05808	394.45	356.85	375.65	27.86	16.7907	3.70295	369.95	331.35	350.65	27.2943	15.9605	3.81903	340.25	368.9	354.575	20.2586	16.0578	3.05481	#DIV/0!		#DIV/0!		ET-1	100	100.94	95.3064	95.743	0	3.88052	3.93856	3.55645
	endothelin-1 (ET-1)	96.07	115.284	249.9	231.2	240.55	13.2229	13.5243	3.55156	262.2	264	263.1	1.27279	14.3338	0.309267	230	228.1	229.05	1.3435	13.0923	0.391137	225	231	228	4.24264	13.0521	1.23756					endothelin-1 (ET-1)	100	105.985	96.8053	96.5084	0	1.93041	1.97135	2.39456
	ET-1-1	196.22	235.464	494	547.2	520.6	37.6181	20.0716	4.56461	526.7	449.7	488.2	54.4472	19.2475	7.09663	509.9	434.6	472.25	53.2451	18.8286	7.24692	455.5	506.8	481.15	36.2746	19.0635	4.87207					ET-1-1	100	95.8946	93.8075	94.9777	0	5.83062	5.90576	4.71834
	VEGF-A	106.768	128.121	268.65	268.55	268.6	18.9505	14.2988	4.53625	243.75	263.2	253.475	13.7532	13.7208	3.93874	259.1	271.85	265.475	9.01561	14.1541	2.29154	268.65	291.6	280.125	16.2281	14.6948	3.73475	#DIV/0!		#DIV/0!		VEGF-A	100	95.8447	98.8822	102.76	0	4.23749	3.4139	4.1355
	VEGF-A	96.555	115.866	240.9	267.6	254.25	18.8798	14.0113	4.69812	202.6	233.1	217.85	21.5668	12.6458	6.52991	223	237	230	9.89949	13.1174	2.83641	249.1	277.8	263.45	20.294	14.3359	4.82108					VEGF-A	100	90.2544	93.6203	102.316	0	5.61402	3.76727	4.7596
	VEGF-A-1	116.98	140.376	296.4	269.5	282.95	19.0212	14.5864	4.37438	284.9	293.3	289.1	5.9397	14.7957	1.34756	295.2	306.7	300.95	8.13173	15.1909	1.74668	288.2	305.4	296.8	12.1622	15.0536	2.64842					VEGF-A-1	100	101.435	104.144	103.203	0	2.86097	3.06053	3.5114
	VEGF-C	137.093	164.511	340.15	370.55	355.35	25.3144	16.2869	3.63766	340.05	344.65	342.35	3.25269	15.9471	0.815488	369.75	319.6	344.675	53.8462	16.037	8.63225	339.1	318	328.55	14.92	15.5419	3.55705	#DIV/0!		#DIV/0!		VEGF-C	100	100.398	101.933	99.0751	0	1.25878	2.89694	3.38018
	VEGF-C	96.44	115.728	242.5	237.1	239.8	3.81838	13.4884	1.04392	237.4	245.1	241.25	5.44472	13.542	1.47364	233.9	259.9	246.9	18.3848	13.749	4.74996	251.3	221.6	236.45	21.0011	13.3636	5.71643					VEGF-C	100	100.398	101.933	99.0751	0	1.25878	2.89694	3.38018
	VEGF-C-1	177.745	213.294	437.8	504	470.9	46.8105	19.0854	6.23139	442.7	444.2	443.45	1.06066	18.3522	0.157336	505.6	379.3	442.45	89.3076	18.3249	12.5145	426.9	414.4	420.65	8.83883	17.7201	1.39768					VEGF-C-1	100
	vWF	121.255	145.506	284.65	296.7	290.675	11.0662	14.6139	2.1297	308.05	282.9	295.475	17.7837	14.8115	3.65194	315.2	311	313.1	11.738	15.3806	2.41019	311	315.6	313.3	10.3238	15.4521	2.06955	#DIV/0!		#DIV/0!		vWF	100	101.639	105.498	106.607	0	2.89082	2.26995	2.09963
	vWF	92.805	111.366	214.4	210.8	212.6	2.54558	12.5267	0.807861	230.5	218	224.25	8.83883	12.9833	2.58826	230	242.4	236.2	8.76812	13.4357	2.39982	260	250	255	7.07107	14.118	1.75837					vWF	100	103.646	107.257	112.703	0	1.69806	1.60384	1.28311
	vWF-1	149.705	179.646	354.9	382.6	368.75	19.5869	16.7011	3.45154	385.6	347.8	366.7	26.7286	16.6396	4.71562	400.4	379.6	390	14.7078	17.3256	2.42056	362	381.2	371.6	13.5765	16.7862	2.38074					vWF-1	100	99.6318	103.739	100.51	0	4.08358	2.93605	2.91614
	CMG2	146.78	176.136	362.2	363.5	362.85	1.76777	16.436	0.297893	402.65	367.2	384.925	30.5824	16.9517	4.06567	342.85	359.25	351.05	11.5966	16.1273	1.90029	365.95	372	368.975	14.8139	16.5884	3.04113	#DIV/0!		#DIV/0!		CMG2	100	102.44	98.4567	100.749	0	2.18178	1.09909	1.66951
	CMG2	106.045	127.254	268.2	267	267.6	0.848528	14.2819	0.207784	252.1	259.9	256	5.51543	13.8699	1.4234	270	273.5	271.75	2.47487	14.4265	0.592813	251.6	278.6	265.1	19.0919	14.1941	4.63085					CMG2	100	97.1149	101.012	99.3853	0	0.81559	0.400299	2.41932
	CMG2-1	187.515	225.018	456.2	460	458.1	2.68701	18.5901	0.388002	553.2	474.5	513.85	55.6493	20.0335	6.70794	415.7	445	430.35	20.7182	17.8281	3.20776	480.3	465.4	472.85	10.5359	18.9826	1.4514					CMG2-1	100	107.764	95.9011	102.112		3.54797	1.79788	0.919702
	CD31	113.13	135.756	265.15	267.15	266.15	15.4856	14.017	4.03334	305.5	287.15	296.325	14.1775	14.8872	2.36893	273.8	307	290.4	23.4759	14.703	7.14022	273.75	283.1	278.425	12.9754	14.4472	3.4114	#DIV/0!		0		CD31	100	105.391	104.128	103.09	0	3.20114	5.58678	3.72237
	VEGFR2	135.34	162.408	336.1	327.7	331.9	11.738	15.8334	2.81124	326.3	334.1	330.2	5.51543	15.7796	1.10147	357.7	350	353.85	5.44472	16.512	8.75427	337.1	337.8	337.45	0.494975	16.0077	0.0965354					VEGFR2	100	99.6604	104.286	101.101	0	1.95635	5.78275	1.45389
	p-VEGFR	130.25	156.3	323.8	344.25	334.025	15.4856	15.8383	4.03334	332.8	336.95	334.875	9.29845	15.8392	1.7848	319.95	311.05	315.5	6.29325	15.2773	7.14022	327.55	308.65	318.1	13.3643	15.4903	3.30222	#DIV/0!		#DIV/0!		p-VEGFR	100	99.8445	96.6153	96.7715	0	2.90907	5.58678	3.66778
	p-VEGFR	93.935	112.722	234.2	248.3	241.25	14.0714	13.5974	2.94005	241	232	236.5	6.36396	13.4216	1.75107	234.2	231.7	232.95	1.76777	13.2887	0.594267	242	215.3	228.65	18.8798	13.1259	5.33669					p-VEGFR	100	98.7071	97.7296	96.5324	0	2.34556	1.76716	4.13837
	p-VEGFR-1	166.565	199.878	413.4	440.2	426.8	16.8999	18.0793	5.12662	424.6	441.9	433.25	12.2329	18.2568	1.81853	405.7	390.4	398.05	10.8187	17.2659	13.6862	413.1	402	407.55	7.84889	17.5388	1.26775					p-VEGFR-1	100	100.982	95.5009	97.0106	0	3.47258	9.4064	3.19718
	FGF-2	112.783	135.339	289	276.75	282.875	8.66206	14.6364	1.74319	272.5	280.8	276.65	5.86899	14.4333	2.0952	276.65	290.25	283.45	9.61665	14.6507	2.18907	264.65	305.05	284.85	60.8112	14.6811	12.4152	#DIV/0!		0		FGF-2	135.339	98.6882	100.062	100.171	0	1.9192	1.96613	7.07921
	PDGF-A	105.22	126.264	264.1	259.9	262	15.9099	14.1021	3.34793	249.7	255.2	252.45	3.88909	13.7593	1.02191	260.5	277.5	269	12.0208	14.3481	7.16837	263.9	273.6	268.75	6.85894	14.3394	1.6542					PDGF-A	100	97.5694	101.745	101.683	0	2.18492	5.25815	2.50107
		0	0
	FLT-4	121.3	145.56	301.35	331.3	316.325	30.6531	14.6392	5.83285	304.9	275.65	290.275	20.6829	14.1275	4.15607	313.1	286.25	299.675	18.9858	14.4759	4.03516	299.95	313.5	306.725	16.6524	14.4993	3.59003	#DIV/0!		#DIV/0!		FLT-4	100	99.3878	102.34	100.464	0	4.99446	4.93401	4.71144
	FLT-4	50.29	60.348	122.1	108.7	115.4	9.47523	9.23179	5.41241	132.7	123.5	128.1	6.50538	9.89576	3.26818	142.5	130.5	136.5	8.48528	10.3114	3.91364	127.9	117.9	122.9	7.07107	9.62943	3.74284					FLT-4	100	107.192	111.695	104.307	0	4.34029	4.66303	4.57763
	FLT-4 (D2-40)-1	192.31	230.772	480.6	553.9	517.25	51.8309	20.0465	6.2533	477.1	427.8	452.45	34.8604	18.3593	5.04397	483.7	442	462.85	29.4864	18.6404	4.15669	472	509.1	490.55	26.2337	19.3692	3.43722					FLT-4 (D2-40)-1	100	91.5834	92.9855	96.6209	0	5.64863	5.20499	4.84526
	LYVE-1	93.645	112.374	256.25	241.65	248.95	14.2836	13.752	3.14908	252.75	241.7	247.225	10.5712	13.6596	2.32945	237.95	227.4	232.675	7.45998	13.2166	1.81804	205.5	209.7	207.6	8.20244	12.2512	2.58225	#DIV/0!		#DIV/0!		LYVE-1	100	99.1089	96.6124	89.6545	0	2.73927	2.48356	2.86566
	LYVE-1	70.765	84.918	179.9	185.5	182.7	3.9598	11.8423	1.40196	173.9	177.8	175.85	2.75772	11.5495	1.02841	184.4	182.4	183.4	1.41421	11.8719	0.500452	169.4	162	165.7	5.23259	11.1014	2.10084					LYVE-1	100	97.5272	100.249	93.7433	0	1.21518	0.951204	1.7514
	LYVE-1-1	116.525	139.83	332.6	297.8	315.2	24.6073	15.6616	4.8962	331.6	305.6	318.6	18.3848	15.7697	3.6305	291.5	272.4	281.95	13.5057	14.5614	3.13563	241.6	257.4	249.5	11.1723	13.4009	3.06365					LYVE-1-1	100	100.691	92.9754	85.5657	0	4.26335	4.01592	3.97993
	MMP-2	117.248	140.697	332.6	295.2	313.9	26.4458	15.3984	5.14535	287.9	309.7	298.8	15.4149	14.9974	3.361	291.9	272.75	282.325	13.5411	14.211	2.60629	276.1	278.8	277.45	8.76812	14.1321	2.23073	#DIV/0!		#DIV/0!		MMP-2	100	98.0479	91.3825	91.3492	0	4.25317	3.87582	3.68804
	plasminogen	126.08	151.296	303.6	312.7	308.15	6.43467	15.248	1.37434	304.5	308.2	306.35	2.6163	15.1889	0.565431	305.3	310.1	307.7	3.39411	15.2333	0.728671	332.1	345.1	338.6	9.19239	16.2158	1.73291					plasminogen	100	99.6122	99.9032	106.347	0	0.969887	1.05151	1.55363
	PAI-1	115.46	138.552	278.5	282.3	280.4	2.68701	14.5301	0.634345	286.2	289.1	287.65	2.05061	14.7775	0.468421	286.5	283.4	284.95	2.19203	14.6858	0.506897	311.1	292.1	301.6	13.435	15.2422	2.85081					PAI-1	100	101.703	101.072	104.901	0	0.551383	0.570621	1.74258
		0	0
		0	0
Osteogenesis proteins		0	0
	BMP-2	121.435	145.722	299.1	288.4	293.75	7.56604	14.8623	1.69821	329.6	296.7	313.15	23.2638	15.5013	4.72898	288.6	308.5	298.55	14.0714	15.0229	3.0703	309.1	308.7	308.9	0.282843	15.3636	0.0598965					BMP-2	100	104.299	101.081	103.372	0	3.2136	2.38426	0.879056
	BMP-4	#DIV/0!	#DIV/0!			#DIV/0!	#DIV/0!	#DIV/0!	#DIV/0!			#DIV/0!	#DIV/0!	#DIV/0!	#DIV/0!			#DIV/0!	#DIV/0!	#DIV/0!	#DIV/0!			#DIV/0!	#DIV/0!	#DIV/0!	#DIV/0!					BMP-4	100	#DIV/0!	#DIV/0!	#DIV/0!	0	#DIV/0!	#DIV/0!	#DIV/0!
	OPG	109.73	131.676	272.9	260.6	266.75	8.69741	14.1743	2.14155	262.3	271.9	267.1	6.78823	14.1867	1.67243	265.8	282.9	274.35	12.0915	14.4399	2.85862	285.9	292.3	289.1	4.52548	14.942	1.00841					OPG	100	100.087	101.874	105.415	0	1.90699	2.50009	1.57498
	RANKL	94.755	113.706	238.7	213.7	226.2	17.6777	13.0133	5.08983	256.8	249.5	253.15	5.16188	14.0106	1.30628	227.9	244.9	236.4	12.0208	13.3995	3.29331	233.6	230	231.8	2.54558	13.2268	0.724903					RANKL	100	107.663	102.968	101.64	0	3.19806	4.19157	2.90737
	osteocalcin	54.68	65.616	131.9	141.6	136.75	6.85894	10.1952	3.2467	122.3	130.5	126.4	5.79828	9.6743	3.05109	143.6	136.7	140.15	4.87904	10.3606	2.24741	130.4	156.6	143.5	18.5262	10.521	8.04476					osteocalcin	100	94.8907	101.622	103.196	0	3.14889	2.74705	5.64573
	osteopontin	106.735	128.082	243.75	261.05	252.4	21.7789	13.7098	5.89343	261.85	262.65	262.25	14.4957	14.0724	3.59642	259.65	268.5	264.075	16.1574	14.125	3.84006	277.45	299.8	288.625	15.8038	14.9418	3.14602	#DIV/0!	#DIV/0!	#DIV/0!		osteopontin	100	102.722	103.005	108.83	0	4.74492	4.86674	4.51973
	osteopontin	95.7	114.84	204.4	252.5	228.45	34.0118	13.0778	9.49268	253.7	234	243.85	13.93	13.6539	3.66869	244.1	230.1	237.1	9.89949	13.4045	2.71782	244.3	250.9	247.6	4.6669	13.7906	1.21953					osteopontin	100	104.405	102.498	105.45	0	6.58069	6.10525	5.35611
	osteopontin-1	117.77	141.324	283.1	269.6	276.35	9.54594	14.3418	2.29417	270	291.3	280.65	15.0614	14.491	3.52415	275.2	306.9	291.05	22.4153	14.8455	4.96229	310.6	348.7	329.65	26.9408	16.0931	5.07251					osteopontin-1	100	101.04	103.512	112.211	0	2.90916	3.62823	3.68334
	osteonectin	57.235	68.682	142	132.3	137.15	6.85894	10.1395	3.28191	141.9	156.2	149.05	10.1116	10.7102	4.31444	155.7	143.6	149.65	8.55599	10.7382	3.64365	137.6	135.4	136.5	1.55563	10.1074	0.758503					osteonectin	100	105.629	105.905	99.6834	0	3.79818	3.46278	2.02021
	RUNX2	118.775	142.53	298.05	298	298.025	6.68216	14.464	2.04163	292.35	286.25	289.3	4.31335	14.1663	1.13158	313.45	281.95	297.7	26.8701	14.5154	4.498	291.8	313.65	302.725	15.4503	14.6488	6.15214	#DIV/0!	#DIV/0!	#DIV/0!		RUNX2	100	97.8055	100.874	101.573	0	1.58661	3.26982	4.09688
	RUNX2	56.31	67.572	144.1	134.6	139.35	6.71751	10.2744	3.13266	135.8	131.8	133.8	2.82843	10.0007	1.40416	141.8	148.3	145.05	4.59619	10.5482	2.04454	125.1	164.7	144.9	28.0014	10.5411	11.8931					RUNX2	100	97.3358	102.664	102.595	0	2.26841	2.5886	7.51287
	RUNX2-1	181.24	217.488	452	461.4	456.7	6.6468	18.6536	0.950603	448.9	440.7	444.8	5.79828	18.3318	0.859005	485.1	415.6	450.35	49.1439	18.4826	6.95146	458.5	462.6	460.55	2.89914	18.7565	0.411191					RUNX2-1	100	98.2751	99.0833	100.552	0	0.904804	3.95103	0.680897
	osterix	87.62	105.144	204.6	207.1	205.85	1.76777	12.3805	0.575001	221.7	202.7	212.2	13.435	12.6344	4.12323	225.6	225.5	225.55	0.0707107	13.1521	0.0204371	227.3	237.9	232.6	7.49533	13.4175	2.06048					osterix	100	102.05	106.232	108.375	0	2.34911	0.297719	1.31774
	ALP	119.582	143.499	280.95	282.35	281.65	0.989949	13.9052	0.318916	283.85	287.05	285.45	3.81838	14.0418	0.850782	335.05	326.35	330.7	6.78823	15.414	2.7438	288.25	307.8	298.025	13.8239	14.4001	2.55377	#DIV/0!	#DIV/0!	#DIV/0!		ALP	100	101.079	110.592	103.245	0	0.584849	1.53136	1.43634
	ALP	54.45	65.34	128.8	130.1	129.45	0.919239	9.83768	0.473789	133.3	131.1	132.2	1.55563	9.97647	0.77846	158.3	140	149.15	12.9401	10.7926	5.40837	131.2	136.2	133.7	3.53553	10.0514	1.7347					ALP	100	101.411	109.707	102.172	0	0.626125	2.94108	1.10424
	ALP-1	184.715	221.658	433.1	434.6	433.85	1.06066	17.9728	0.164044	434.4	443	438.7	6.08112	18.1072	0.923104	511.8	512.7	512.25	0.636396	20.0355	0.0792365	445.3	479.4	462.35	24.1123	18.7489	3.37284					ALP-1	100	100.748	111.477	104.318	0	0.543574	0.12164	1.76844
	cathepsin K	106.765	128.118	249	261.6	255.3	8.90955	13.829	2.30289	258	280.6	269.3	15.9806	14.3262	3.82017	297.2	261	279.1	25.5973	14.6643	5.78442	286.3	241.6	263.95	31.6077	14.1383	7.6162	0				cathepsin K	100	103.596	106.04	102.237	0	3.06153	4.04365	4.95954
	HSP-90	77.795	93.354	193.8	182.9	188.35	7.70746	11.9026	2.68414	182.3	203.1	192.7	14.7078	12.084	4.91533	205.2	188.6	196.9	11.738	12.2565	3.83338	192.2	207.8	200	11.0309	12.3824	3.53479	0	0	0		HSP-90	100	101.524	102.973	104.03	0	3.79973	3.25876	3.10946
		0	0
Cellular migration		#DIV/0!	#DIV/0!			#DIV/0!	#DIV/0!	#DIV/0!	#DIV/0!			#DIV/0!	#DIV/0!	#DIV/0!	#DIV/0!			#DIV/0!	#DIV/0!	#DIV/0!	#DIV/0!			#DIV/0!	#DIV/0!	#DIV/0!	#DIV/0!					0	100	#DIV/0!	#DIV/0!	#DIV/0!	0	#DIV/0!	#DIV/0!	#DIV/0!
	α-actin	159.45	191.34	372.9	401.8	387.35	20.4354	17.0786	3.44375		377.6	377.6	#DIV/0!	16.7908	#DIV/0!		406.9	406.9	#DIV/0!	17.6417	#DIV/0!	410.3	435	422.65	17.4655	18.0826	2.63599					α-actin	100	98.3144	103.297	105.878	0	#DIV/0!	#DIV/0!	3.03987
	PLC-β2	74.245	89.094	194.3	178	186.15	11.5258	11.8997	3.99017	199.7	180.4	190.05	13.6472	12.0625	4.58456	188.3	182	185.15	4.45477	11.8576	1.57181	183.9	178.3	181.1	3.9598	11.6856	1.43955					PLC-β2	100	101.368	99.6463	98.2007	0	4.28736	2.78099	2.71486
	PI3K	78.755	94.506	190	199.1	194.55	6.43467	12.1366	2.1609	192	227.7	209.85	25.2437	12.7514	7.48271	186.8	200.3	193.55	9.54594	12.0953	3.21097	189.6	189.6	189.6	0	11.9309	0	0		0		PI3K	100	105.065	99.66	98.3054	0	4.82181	2.68594	1.08045
	PKC	136.805	164.166	330.75	321.55	326.15	6.50538	15.5244	1.25813	378.45	364.25	371.35	10.253	16.9277	2.14365	349.4	335.5	342.45	12.5158	16.0499	2.84354	336.3	319.9	328.1	11.5966	15.5152	2.79857	#DIV/0!	#DIV/0!	#DIV/0!		PKC	100	109.228	103.491	99.5341	0	1.70089	2.05083	2.02835
	PKC	105.89	127.068	255.9	250.7	253.3	3.67696	13.7756	0.964165	311.3	282.6	296.95	20.294	15.278	4.25657	286.3	254.7	270.5	22.3446	14.3863	5.2598	249.4	226.9	238.15	15.9099	13.2142	4.45639					PKC	100	110.906	104.434	95.9252	0	2.61037	3.11198	2.71028
	PKC-1	167.72	201.264	405.6	392.4	399	9.33381	17.2733	1.5521	445.6	445.9	445.75	0.212132	18.5774	0.0307285	412.5	416.3	414.4	2.68701	17.7135	0.427271	423.2	412.9	418.05	7.2832	17.8162	1.14075					PKC-1	100	107.549	102.548	103.143	0	0.791414	0.989685	1.34642
	p-PKCα	152.47	182.964	371.7	395	383.35	16.4756	17.0841	2.78369	374.2	405.7	389.95	22.2739	17.2762	3.66423	363.1	379.6	371.35	11.6673	16.7293	2.06314	386.2	373.9	380.05	8.69741	16.9873	1.49581					p-PKCα	100	101.124	97.9227	99.4331	0	3.22396	2.42342	2.13975
	FAK	125.46	150.552	298.6	311.6	305.1	9.19239	15.1599	1.98027	314	307.7	310.85	4.45477	15.3484	0.941086	308.3	319.2	313.75	7.70746	15.4426	1.60315	322.3	327.5	324.9	3.67696	15.7995	0.733806					FAK	100	101.243	101.864	104.219	0	1.46068	1.79171	1.35704
	Integrin	#DIV/0!	#DIV/0!			#DIV/0!	#DIV/0!	#DIV/0!	#DIV/0!			#DIV/0!	#DIV/0!	#DIV/0!	#DIV/0!			#DIV/0!	#DIV/0!	#DIV/0!	#DIV/0!			#DIV/0!	#DIV/0!	#DIV/0!	#DIV/0!					Integrin	100	#DIV/0!	#DIV/0!	#DIV/0!	0	#DIV/0!	#DIV/0!	#DIV/0!
	ICAM (CD54)	#DIV/0!	#DIV/0!			#DIV/0!	#DIV/0!	#DIV/0!	#DIV/0!			#DIV/0!	#DIV/0!	#DIV/0!	#DIV/0!			#DIV/0!	#DIV/0!	#DIV/0!	#DIV/0!			#DIV/0!	#DIV/0!	#DIV/0!	#DIV/0!					ICAM (CD54)	100	#DIV/0!	#DIV/0!	#DIV/0!	0	#DIV/0!	#DIV/0!	#DIV/0!
	NCAM (CD56)	#DIV/0!	#DIV/0!			#DIV/0!	#DIV/0!	#DIV/0!	#DIV/0!			#DIV/0!	#DIV/0!	#DIV/0!	#DIV/0!			#DIV/0!	#DIV/0!	#DIV/0!	#DIV/0!			#DIV/0!	#DIV/0!	#DIV/0!	#DIV/0!					NCAM (CD56)	100	#DIV/0!	#DIV/0!	#DIV/0!	0	#DIV/0!	#DIV/0!	#DIV/0!
	HCAM (CD44)	#DIV/0!	#DIV/0!			#DIV/0!	#DIV/0!	#DIV/0!	#DIV/0!			#DIV/0!	#DIV/0!	#DIV/0!	#DIV/0!			#DIV/0!	#DIV/0!	#DIV/0!	#DIV/0!			#DIV/0!	#DIV/0!	#DIV/0!	#DIV/0!					HCAM (CD44)	100	#DIV/0!	#DIV/0!	#DIV/0!	0	#DIV/0!	#DIV/0!	#DIV/0!
	PECAM (CD31)	#DIV/0!	#DIV/0!			#DIV/0!	#DIV/0!	#DIV/0!	#DIV/0!			#DIV/0!	#DIV/0!	#DIV/0!	#DIV/0!			#DIV/0!	#DIV/0!	#DIV/0!	#DIV/0!			#DIV/0!	#DIV/0!	#DIV/0!	#DIV/0!					PECAM (CD31)	100	#DIV/0!	#DIV/0!	#DIV/0!	0	#DIV/0!	#DIV/0!	#DIV/0!
	Ep-CAM	#DIV/0!	#DIV/0!			#DIV/0!	#DIV/0!	#DIV/0!	#DIV/0!			#DIV/0!	#DIV/0!	#DIV/0!	#DIV/0!			#DIV/0!	#DIV/0!	#DIV/0!	#DIV/0!			#DIV/0!	#DIV/0!	#DIV/0!	#DIV/0!					Ep-CAM	100	#DIV/0!	#DIV/0!	#DIV/0!	0	#DIV/0!	#DIV/0!	#DIV/0!
	E-cadherin	#DIV/0!	#DIV/0!			#DIV/0!	#DIV/0!	#DIV/0!	#DIV/0!			#DIV/0!	#DIV/0!	#DIV/0!	#DIV/0!			#DIV/0!	#DIV/0!	#DIV/0!	#DIV/0!			#DIV/0!	#DIV/0!	#DIV/0!	#DIV/0!					E-cadherin	100	#DIV/0!	#DIV/0!	#DIV/0!	0	#DIV/0!	#DIV/0!	#DIV/0!
																															0.0325292
																															2.27345
																																Prolifration
																																0	control	DCE-2.5	DCE-5	DCE-10	control	DCE-2.5	DCE-5	DCE-10				DCE-5	AC-5
																																β-actin	100	103.395	102.981	103.44	0	1.7	2.51268	2.69196			Ki-67	108.223	95
																																α-tubulin	100	96.8167	97.0913	98.1982	0	1.6829	2.25699	1.09556			PCNA	106.203	90.5
																																GAPDH	100	98.7466	102.524	98.5569	0	3.12037	3.08708	3.32079			CDK4	106.913	99.1
																																Ki-67	100	110.041	108.223	104.897	0	2.53667	0.379836	2.15023			PLK4	107.021	95.1
																																PCNA	100	104.931	106.203	105.141	0	0.732827	2.53737	1.26221			MPM2	110.602	98.8
																																CDK4	100	99.6242	106.913	109.842	0	1.5935	0.63557	2.43287			p16	99.8701	95.2
																																PLK4	100	100.041	107.021	107.139	0	1.92347	3.54202	4.15089			p21	98.8732	105.2
																																MPM2	100	105.218	110.602	103.993	0	2.03057	2.10248	1.78029			p27	94.5741	106.3
																																p14	100	99.0543	96.0969	97.9162	0	2.40696	2.62047	2.80216
																																p16	100	102.328	99.8701	94.6156	0	2.28269	3.79472	3.81722
																																p21	100	96.3833	98.8732	99.1592	0	2.51124	2.6127	2.25715
																																p27	100	96.5917	94.5741	94.4401	0	2.17993	2.10645	1.19324
																															p < 0.0233
																															2.38713
																																cMyc signaling
																																β-actin	100	103.395	102.981	103.44	0	1.7	2.51268	2.69196			cMyc	108.9	97.3
																																α-tubulin	100	96.8167	97.0913	98.1982	0	1.6829	2.25699	1.09556			MAX	108.506	100.3
																																GAPDH	100	98.7466	102.524	98.5569	0	3.12037	3.08708	3.32079			MAD	90.7864	102.4
																																cMyc	100	100.997	108.9	97.7597	0	2.83802	3.6407	3.05561
																																MAX	100	100	108.506	109.836	0	2.02682	1.48515	1.7558
																																MAD	100	107.402	90.7864	99.1839	0	2.02109	2.81765	1.8592
																															p < 0.0306
																															3.09851
																																Epigenetic modification		2.92671	p < 0.0282
																																	control	DCE-2.5	DCE-5	DCE-10	control	DCE-2.5	DCE-5	DCE-10
																																β-actin	100	103.395	102.981	103.44	0	1.7	2.51268	2.69196			histone H1	107.983	106.922
																																α-tubulin	100	96.8167	97.0913	98.1982	0	1.6829	2.25699	1.09556			HDAC-10	117.651	98.2258
																																GAPDH	100	98.7466	102.524	98.5569	0	3.12037	3.08708	3.32079			KDM4D	90.5069	118.407
																																histone H1	100	108.942	107.983	114.419	0	3.1286	3.63507	4.49163			DNMT1	88.5022	101.934
																																KDM4D	100	104.844	90.5069	88.5812	0	3.3316	4.04816	3.47098			MBD4	92.4788	105.214
																																HDAC-10	100	113.13	117.651	116.766	0	3.34867	3.4791	2.27862
																																MBD4	100	98.3325	92.4788	102.959	0	4.60883	4.57487	3.69243
																																DMAP1	100	101.016	96.1064	102.234	0	1.96296	2.7965	2.65574
																																DNMT1	100	86.8016	88.5022	83.4897	0	2.34808	4.56674	3.77299
																															p < 0.0325
																															3.2865
																																Protein translation		3.82718	p < 0.0379
																																β-actin	100	103.395	102.981	103.44	0	1.7	2.51268	2.69196			DOHH	95.4878	97.7179
																																α-tubulin	100	96.8167	97.0913	98.1982	0	1.6829	2.25699	1.09556			DHS	101.531	91.7053
																																GAPDH	100	98.7466	102.524	98.5569	0	3.12037	3.08708	3.32079			eIF5A1	96.5677	98.469
																																DOHH	100	99.5466	95.4878	96.4306	0	3	4	5			eIF2AK3	93.1647	109.555
																																DHS	100	105.997	101.531	101.763	0	4.3	2.7	4.1
																																eIF5A1	100	97.3579	96.5677	103.454	0	3	3	5
																																eIF2AK3	100	95.1016	93.1647	91.3244	0	5.2234	5.0276	4.3443
																																eIF5A2	100	96.1193	92.8795	103.441	0	2.94464	2.12341	3.64437
																															p < 0.0235
																															2.3451
																																p53 signaling	2.07288	p < 0.0213
																																β-actin	100	103.395	102.981	103.44	0	1.7	2.51268	2.69196			p53	104.596	101.242
																																α-tubulin	100	96.8167	97.0913	98.1982	0	1.6829	2.25699	1.09556			Rb-1	113.473	108.742
																																GAPDH	100	98.7466	102.524	98.5569	0	3.12037	3.08708	3.32079			E2F-1	103.427	94.676
																																p53	100	101.95	104.596	99.2752	0	2.12715	2.37058	2.28079			CDK4	106.913	99.0557
																																Rb-1	100	101.207	113.473	109.939	0	0.755786	1.49955	1.7022			p21	98.8732	105.183
																																E2F-1	100	102.871	103.427	108.769	0	0.830079	1.69096	2.58648			MDM2	88.7067	97.7546
																																MDM2	100	93.666	88.7067	99.051	0	5.55672	3.21746	5.0579
																																CDK4	100	99.6242	106.913	109.842	0	1.5935	0.63557	2.43287
																																p21	100	96.3833	98.8732	99.1592	0	2.51124	2.6127	2.25715
																															p < 0.0259
																															2.60079
																																Cellular protection and survival			2.68063	p < 0.0271
																																β-actin	100	103.395	102.981	103.44	0	1.7	2.51268	2.69196			HSP-27	110.042	95.1703
																																α-tubulin	100	96.8167	97.0913	98.1982	0	1.6829	2.25699	1.09556			HSP-70	115.741	100.043
																																GAPDH	100	98.7466	102.524	98.5569	0	3.12037	3.08708	3.32079			TGase-2	105.932	109.677
																																HSP-27	100	106.123	110.042	97.0553	0	1.44278	2.64277	1.34035			AP-1	116.591	106.845
																																HSP-70	100	120.513	115.741	113.798	0	4.9205	3.3432	3.41012			SP-1	117.461	99.4469
																																HSP-90	100	101.188	103.769	104.844	0	3.95707	3.24233	2.80671			JNK-1	105.935	97.7407
																																AP-1	100	95.506	116.591	97.8347	0	2.74574	3.15302	4.06539			p38	96.7303	100.499
																																SP-1	100	101.905	117.461	97.4581	0	1.51139	1.12811	0.0165816			PTEN	104.792	89.3881
																																JNK-1	100	121.341	105.935	108.614	0	3.75075	2.89638	1.85596			PKC	103.491	89.4213
																																p38	100	97.48	96.7303	97.6551	0	0.781601	2.10835	2.27616			pAKT1/2/3	105.26	90.5848
																																PTEN	100	100.971	104.792	101.265	0	4.29262	4.81176	4.67964			TERT	107.726	95.2065
																																PKC	100	109.228	103.491	99.5341	0	1.70089	2.05083	2.02835			Muc-1	105.835	90.5554
																																pAKT1/2/3	100	101.348	105.26	102.72	0	1.70519	2.12841	3.47505			Muc-4	110.965	102.328
																																TERT	100	103.878	107.726	108.609	0	2.62695	2.56299	2.27418
																																Muc1	100	108.146	105.835	107.041	0	4.04365	1.91125	2.237
																																Muc4	100	107.263	110.965	107.357	0	2.13337	1.8756	1.46823
																																PLC-β2	100	101.368	99.6463	98.2007	0	4.28736	2.78099	2.71486
																																p63	100	103.016	106.539	100.988	0	2.30833	5.38893	1.66855
																																TGase-2	100	101.208	105.932	111.008	0	1.95104	2.66314	2.69831
																																SP-3	100	101.049	108.631	102.501	0	3.47714	4.01313	4.01642
																																caveolin	100	103.102	96.8271	100.869	0	0.633755	0.551731	1.1201
																																p-PKCα	100	101.124	97.9227	99.4331	0	3.22396	2.42342	2.13975
																																leptin	100	103.375	101.535	104.399	0	2.63102	2.25819	3.63469
																															P < 0.0292
																															2.93638
																																NFkB signaling
																																β-actin	100	103.395	102.981	103.44	0	1.7	2.51268	2.69196			IKK	95.892	99.9486
																																α-tubulin	100	96.8167	97.0913	98.1982	0	1.6829	2.25699	1.09556			NFkB	101.813	100.692
																																GAPDH	100	98.7466	102.524	98.5569	0	3.12037	3.08708	3.32079			PTEN	104.792	89.3881
																																NFkB	100	104.057	101.813	103.537	0	1.46957	1.84599	1.54521			pAKT1/2/3	105.26	90.5848
																																IKK	100	96.4589	95.892	102.865	0	3.32293	2.49236	3.72504			ERK-1	97.7028	93.5071
																																PTEN	100	100.971	104.792	101.265	0	4.29262	4.81176	4.67964			p38	96.7303	100.499
																																pAKT1/2/3	100	101.348	105.26	102.72	0	1.70519	2.12841	3.47505			p-p38	106.677	98.8608
																																mTOR	100	100.641	98.7673	100.778	0	4.09078	4.05574	4.98243			MDR	93.7971	96.9231
																																MDR	100	98.1489	93.7971	91.7203	0	2.39734	5.18241	2.53153			TNFα	102.236	111.328
																																ERK-1	100	96.4821	97.7028	102.848	0	2.83176	3.59678	3.99875			GADD45	103.146	107.972
																																TNFα	100	103.911	102.236	101.226	0	1.92234	2.16152	2.44063			mTOR	98.7673	116.423
																																GADD45	100	102.047	103.146	102.762	0	0.776461	2.85483	2.23432
																																NRF2	100	95.7403	97.2659	95.7625	0	1.91086	1.2917	3.16133
																																p38	100	97.48	96.7303	97.6551	0	0.781601	2.10835	2.27616
																																p-p38	100	98.5684	106.677	102.284	0	3.47412	2.88644	3.6009
																																JNK1	100	97.4613	94.3782	95.2426	0	5.14147	5.96725	5.32645
																															p < 0.0293
																															2.95382
																																RAS signaling	2.89393	p < 0.0263
																																β-actin	100	103.395	102.981	103.44	0	1.7	2.51268	2.69196			NRAS	114.247	83.398
																																α-tubulin	100	96.8167	97.0913	98.1982	0	1.6829	2.25699	1.09556			KRAS	112.818	102.629
																																GAPDH	100	98.7466	102.524	98.5569	0	3.12037	3.08708	3.32079			STAT3	115.042	106.141
																																NRAS	100	124.504	114.247	89.9461	0	2.56542	2.83172	5.99065			pAKT1/2/3	105.26	90.5848
																																KRAS	100	106.648	112.818	107.223	0	3.86046	0.819578	0.819578			JNK-1	105.935	97.7407
																																STAT3	100	115.919	115.042	121.403	0	1.47562	1.99191	2.53925			PTEN	104.792	89.3881
																																PI3K	100	105.492	99.3889	99.5514	0	3.10859	2.0961	1.7114			PKC	104.434	89.4213
																																JNK-1	100	121.341	105.935	108.614	0	3.75075	2.89638	1.85596
																																ERK-1	100	96.4821	97.7028	102.848	0	2.83176	3.59678	3.99875
																																pAKT1/2/3	100	101.348	105.26	102.72	0	1.70519	2.12841	3.47505
																																mTOR	100	100.641	98.7673	100.778	0	4.09078	4.05574	4.98243
																																PTEN	100	100.971	104.792	101.265	0	4.29262	4.81176	4.67964
																																PKC	100	110.906	104.434	95.9252	0	2.61037	3.11198	2.71028
																																p-PKCα	100	101.124	97.9227	99.4331	0	3.22396	2.42342	2.13975
																																PGC-1α	100	110.838	103.964	97.079	0	7.97515	4.45665	4.56461
																																RAF-B	100	98.282	100.245	100.026	0	1.34489	1.75789	1.03388
																															p < 0.0254
																															2.55822
																																Growth Factors	2.52931	p < 0.0293
																																β-actin	100	103.395	102.981	103.44	0	1.7	2.51268	2.69196			IGFIIR	109.641	100.011
																																α-tubulin	100	96.8167	97.0913	98.1982	0	1.6829	2.25699	1.09556			HGF	106.035	107.978
																																GAPDH	100	98.7466	102.524	98.5569	0	3.12037	3.08708	3.32079			TGF-β1	96.3673	102.003
																																HGF	100	100.017	106.035	104.58	0	3.1111	0.757415	1.11614			HER1	86.7037	104.959
																																Met	100	99.7768	98.5116	101.618	0	3.17383	5.04745	5.8927			GH	109.641	84.4441
																																FGF-2	100	98.6882	100.062	100.171	0	1.9192	1.96613	7.07921			GHRH	100.601	93.1419
																																TGF-β1	100	101.524	96.3673	101.014	0	2.57553	4.57925	3.63934			HER2	98.7766	96.0151
																																SMAD4	100	98.908	98.7317	100.776	0	0.548785	1.94787	0.661356			ERβ	105.44	101.795
																																IGF-1	100	98.7712	96.5731	100.27	0	3.86027	5.07047	4.51133
																																IGFIIR	100	97.7698	100.579	100.846	0	0.198548	0.120165	0.0822077
																																GH	100	99.7991	109.641	104.55	0	3.55296	1.22915	2.6078
																																GHRH	100	98.7071	100.601	103.599	0	0.819713	0.906535	0.529077
																																HER1	100	92.9137	86.7037	85.2896	0	4.08045	3.91666	3.00585
																																HER2	100	99.661	98.7766	104.066	0	2.37608	2.24951	2.23391
																																ERβ	100	107.756	105.44	106.76	0	1.48275	3.33587	1.48275
																																FGF-1	100	100.921	97.0729	95.7258	0	4.09578	2.19687	3.36622
																																#VALUE!
																															p < 0.0272
																															2.73583
																																Immunity-related	2.81915
																																β-actin	100	103.395	102.981	103.44	0	1.7	2.51268	2.69196			CD3	103.423	101.536
																																α-tubulin	100	96.8167	97.0913	98.1982	0	1.6829	2.25699	1.09556			CD20	113.441	97.0947
																																GAPDH	100	98.7466	102.524	98.5569	0	3.12037	3.08708	3.32079			CD28	103.321	105.408
																																CD3	100	98.6278	103.423	102.675	0	3.2678	2.56628	4.9687			CD31	104.128	98.8507
																																CD20	100	100.548	113.441	117.368	0	1.77692	4.44971	2.07434			CD68	112.416	99.6046
																																CD28	100	102.838	103.321	109.904	0	1.75354	5.78275	3.37163			CD80	102.201	102.454
																																CD31	100	105.391	104.128	103.09	0	3.20114	5.58678	3.72237			cathepsin C	121.422	104.258
																																CD34	100	98.0555	98.4801	94.4886	0	2.05799	5.25815	1.80934			cathepsin G	124.371	109.643
																																CD40	100	100.686	100.582	96.6182	0	2.30248	3.86362	1.71708
																																CD54	100	106.733	95.7083	93.6144	0	3.21925	2.13975	4.44515
																																CD56	100	101.003	99.4185	104.106	0	4.03228	3.11098	3.80413
																																CD68	100	104.158	112.416	103.477	0	2.16905	2.3173	0.854248
																																α1-AT	100	103.024	101.219	107.044	0	0.448934	2.27062	1.64577
																																LL-37	100	108.897	107.23	93.1298	0	1.73307	3.21979	1.00282
																																cathepsin C	100	103.885	121.422	108.1	0	2.83556	2.42747	1.70951
																																cathepsin G	100	108.511	124.371	117.254	0	1.8914	2.84687	2.58875
																																cathepsin K	100	103.596	106.04	102.237	0	3.06153	4.04365	4.95954
																																CD80	100	100.577	102.201	103.445	0	1.52279	1.74402	0.691385
																																CD99	100	97.9812	95.2626	100.021	0	1.84661	1.72678	0.998537
																															p < 0.0302
																															3.03026
																																Anti-inflammation	3.05867	The
																																β-actin	100	103.395	102.981	103.44	0	1.7	2.51268	2.69196			TNFα	102.236	111.328
																																α-tubulin	100	96.8167	97.0913	98.1982	0	1.6829	2.25699	1.09556			IL-6	95.004	94.0206
																																GAPDH	100	98.7466	102.524	98.5569	0	3.12037	3.08708	3.32079			IL-10	113.09	97.6193
																																TNFα	100	103.911	102.236	101.226	0	1.92234	2.16152	2.44063			IL-12	108.111	94.578
																																IL-1	100	99.2471	100.189	103.671	0	1.93861	3.02869	2.02457			MMP-2	85.8831	95.5953
																																IL-6	100	93.0847	95.004	87.3498	0	3.89734	3.5448	3.77957			MMP-3	92.0303	100.36
																																IL-8	100	93.8803	105.628	103.329	0	1.64619	1.61687	3.49626			MMP-9	106.669	103.01
																																IL-10	100	110.34	113.09	117.198	0	2.21114	3.46781	2.79066			MMP-12	107.143	99.4088
																																IL-12	100	117.992	108.111	106.042	0	2.14221	0.855985	1.86251			lysozyme	101.873	99.8815
																																IL-28	100	95.6573	91.5465	96.5593	0	2.43685	1.98701	3.27745			LTA4H	92.6057	104.202
																																COX-1	100	96.5294	99.3964	102.234	0	10.4648	10.6266	8.18009			M-CSF	102.429	97.7813
																																COX-2	100	98.9849	95.3985	97.9911	0	3.35628	2.85448	3.34617			CXCR4	89.9183	103.853
																																M-CSF	100	107.426	102.429	83.5851	0	1.73618	1.97201	3.06947			COX-1	99.3964	105.46
																																MMP-1	100	106.099	106.384	107.254	0	4.16945	4.65461	3.70853			COX-2	95.3985	101.929
																																MMP-2	100	102.005	85.8831	88.7567	0	4.11615	3.0262	3.64891
																																MMP-3	100	87.4847	92.0303	92.7967	0	1.74103	2.16048	3.21966
																																MMP-9	100	121.137	106.669	107.379	0	3.75912	3.56423	4.26075
																																MMP-10	100	108.808	100.174	98.308	0	0.926545	1.78148	0.827403
																																MMP-12	100	100.013	107.143	98.1971	0	3.38311	3.50652	2.10283
																																LTA4H	100	92.3569	92.6057	92.8066	0	2.47807	2.18015	1.98975
																																lysozyme	100	102.219	101.873	105.894	0	3.24165	1.60897	3.44425
																																CXCR4	100	90.2813	89.9183	94.5524	0	2.10552	3.60808	5.18041
																															p < 0.0213
																															2.15753
																																Oncogenes
																																β-actin	100	103.395	102.981	103.44	0	1.7	2.51268	2.69196			CEA	104.984	100.542
																																α-tubulin	100	96.8167	97.0913	98.1982	0	1.6829	2.25699	1.09556			14 3 3	92.5126	104.324
																																GAPDH	100	98.7466	102.524	98.5569	0	3.12037	3.08708	3.32079			survivin	96.4367	101.817
																																CEA	100	102.978	104.984	91.602	0	1.78177	2.99026	2.30521			DMBT1	94.9796	98.0035
																																14 3 3	100	95.97	92.5126	89.8693	0	2.8104	1.15371	3.42694			TERT	107.726	95.2065
																																survivin	100	101.756	96.4367	98.6287	0	2.26164	1.98512	1.95386			BRCA2	108.196	105.768
																																DMBT1	100	99.5529	94.9796	100.547	0	0.746855	1.0764	3.79173
																																TERT	100	103.878	107.726	108.609	0	2.62695	2.56299	2.27418
																																BRCA1	100	98.6178	101.79	100.992	0	0.340007	0.509056	1.44119
																																BRCA2	100	105.219	108.196	103.527	0	3.04969	1.47083	2.69883
																															p < 0.0322
																															3.25196
																																Antioxidant-related protein
																																β-actin	100	103.395	102.981	103.44	0	1.7	2.51268	2.69196			HO-1	116.194	101.714
																																α-tubulin	100	96.8167	97.0913	98.1982	0	1.6829	2.25699	1.09556			SOD-1	106.733	88.7154
																																GAPDH	100	98.7466	102.524	98.5569	0	3.12037	3.08708	3.32079			GST	107.807	104.981
																																HO-1	100	105.853	116.194	121.978	0	1.93622	4.01127	2.11104			LC3	96.9488	97.5883
																																SOD-1	100	113.984	106.733	103.901	0	1.13221	2.69221	5.48752			AMPK	91.4022	109.8
																																GST	100	106.677	107.807	102.574	0	2.83691	4.59163	2.93485			NOS-1	94.2841	96.7888
																																LC3	100	102.495	96.9488	98.9075	0	4.0171	3.16929	4.33653
																																AMPK	100	118.266	91.4022	88.4099	0	4.02371	4.64744	4.75195
																																NOS-1	100	98.9768	94.2841	93.3965	0	3.51698	5.20994	4.92787
																															p < 0.0316
																															3.18158
																																Cellular apoptosis-p53
																																β-actin	100	103.395	102.981	103.44	0	1.7	2.51268	2.69196			p53	104.596	101.242
																																α-tubulin	100	96.8167	97.0913	98.1982	0	1.6829	2.25699	1.09556			MDM2	88.7067	97.7546
																																GAPDH	100	98.7466	102.524	98.5569	0	3.12037	3.08708	3.32079			BCL2	93.9623	95.2466
																																p53	100	101.95	104.596	99.2752	0	2.12715	2.37058	2.28079			BAX	80.5626	95.5624
																																MDM2	100	93.666	88.7067	99.051	0	5.55672	3.21746	5.0579			BAD	96.3459	106.584
																																BCL2	100	95.7891	93.9623	88.2552	0	3.7408	3.91517	1.95676			BAK	104.007	103.214
																																BAX	100	90.0201	80.5626	91.5657	0	1.6848	3.01409	3.2467			AIF	98.7086	100.985
																																BAD	100	92.9042	96.3459	93.8874	0	3.26547	4.10982	1.61888			APAF-1	85.8546	100.625
																																BAK	100	101.238	104.007	98.729	0	3.20284	4.40776	5.1241			caspase 9	90.0918	98.145
																																AIF	100	103.188	98.7086	104.091	0	2.91787	1.86431	1.71978			c-caspase 9	95.2118	101.306
																																APAF-1	100	86.2492	85.8546	84.4469	0	3.12234	4.75458	4.26305			caspase 3	94.9869	108.168
																																caspase 9	100	92.1811	90.0918	94.625	0	3.8827	3.71741	2.32522			c-caspase 3	100.575	99.0169
																																c-caspase 9	100	97.9388	95.2118	84.8919	0	4.50499	5.01994	4.66691			BID	98.4593	105.112
																																caspase 3	100	91.1333	94.9869	96.4129	0	2.34153	2.04518	4.51889
																																c-caspase 3	100	105.823	100.575	98.0631	0	3.34711	4.14746	1.73493
																																BID	100	102.061	98.4593	101.877	0	3.4548	5.20765	1.79285
																															p < 0.0275
																															2.77334
																																Cellular apoptosis-FAS
																																β-actin	100	103.395	102.981	103.44	0	1.7	2.51268	2.69196			FASL	100.285	99.1834
																																α-tubulin	100	96.8167	97.0913	98.1982	0	1.6829	2.25699	1.09556			FAS	97.1464	99.4956
																																GAPDH	100	98.7466	102.524	98.5569	0	3.12037	3.08708	3.32079			FADD	108.495	100.385
																																FASL	100	97.5679	100.285	101.476	0	3.69448	2.91052	3.66897			FLIP	97.1418	100.555
																																FAS	100	107.588	97.1464	98.6565	0	3.38227	2.10268	3.83609			BID	98.4593	105.112
																																FADD	100	106.013	108.495	104.178	0	2.14029	1.83822	2.94098			caspase 8	98.3984	100.504
																																FLIP	100	98.716	97.1418	100.133	0	3.23697	4.33173	3.50177			caspase 3	94.9869	108.168
																																BID	100	102.061	98.4593	101.877	0	3.4548	5.20765	1.79285			c-caspase 3	100.575	99.0169
																																caspase 8	100	96.9819	98.3984	95.598	0	0.332828	1.29331	1.04651			PARP	97.2042	103.091
																																caspase 3	100	91.1333	94.9869	96.4129	0	2.34153	2.04518	4.51889			c-PARP	90.622	98.8585
																																c-caspase 3	100	105.823	100.575	98.0631	0	3.34711	4.14746	1.73493
																																PARP	100	106.433	97.2042	91.5614	0	3.39882	2.77894	3.26657
																																c-PARP	100	98.2026	90.622	91.4305	0	3.15732	2.0055	3.23667
																															p < 0.0304
																															3.05183
																																Angiogenesis
																																β-actin	100	103.395	102.981	103.44	0	1.7	2.51268	2.69196			HIF	104.176	96.7881
																																α-tubulin	100	96.8167	97.0913	98.1982	0	1.6829	2.25699	1.09556			angiogenin	91.81	102.467
																																GAPDH	100	98.7466	102.524	98.5569	0	3.12037	3.08708	3.32079			VEGF-A	98.8822	109.167
																																HIF	100	102.877	104.176	100.391	0	1.54454	1.73168	1.04613			VEGF-C	101.933	106.273
																																angiogenin	100	92.9655	91.81	93.6833	0	2.05505	2.37143	2.98297			p-VEGFR	96.6153	100.525
																																VEGF-A	100	95.8447	98.8822	102.76	0	4.23749	3.4139	4.1355			vWF	105.498	106.792
																																VEGF-C	100	100.398	101.933	99.0751	0	1.25878	2.89694	3.38018			ET-1	95.3064	100.666
																																p-VEGFR	100	99.8445	96.6153	96.7715	0	2.90907	5.58678	3.66778			CMG2	98.4567	105.71
																																vWF	100	101.639	105.498	106.607	0	2.89082	2.26995	2.09963			CD31	104.128	98.8507
																																ET-1	100	100.94	95.3064	95.743	0	3.88052	3.93856	3.55645
																																CMG2	100	102.44	98.4567	100.749	0	2.18178	1.09909	1.66951
																																CD31	100	105.391	104.128	103.09	0	3.20114	5.58678	3.72237
																																FGF-2	100	98.6882	100.062	100.171	0	1.9192	1.96613	7.07921
																																FLT-4	100	99.3878	102.34	100.464	0	4.99446	4.93401	4.71144
																																LYVE-1	100	99.1089	96.6124	89.6545	0	2.73927	2.48356	2.86566
																																MMP-2	100	98.0479	91.3825	91.3492	0	4.25317	3.87582	3.68804
																																PDGF-A	100	97.5694	101.745	101.683	0	2.18492	5.25815	2.50107
																																VEGFR2	100	99.6604	104.286	101.101	0	1.95635	5.78275	1.45389
																																leptin	100	103.375	101.535	104.399	0	2.63102	2.25819	3.63469
																															p < 0.0305
																															3.0731
																																Osteogenesis
																																β-actin	100	103.395	102.981	103.44	0	1.7	2.51268	2.69196			OPG	101.874	102.425
																																α-tubulin	100	96.8167	97.0913	98.1982	0	1.6829	2.25699	1.09556			RANKL	102.968	116.786
																																GAPDH	100	98.7466	102.524	98.5569	0	3.12037	3.08708	3.32079			osteocalcin	101.622	105.868
																																OPG	100	100.087	101.874	105.415	0	1.90699	2.50009	1.57498			osteopontin	102.498	103.725
																																RANKL	100	107.663	102.968	101.64	0	3.19806	4.19157	2.90737			osteonectin	105.905	103.315
																																ALP	100	101.411	109.707	102.172	0	0.626125	2.94108	1.10424			RUNX2	102.664	111.358
																																cathepsin K	100	103.596	106.04	102.237	0	3.06153	4.04365	4.95954			osterix	106.232	106.7
																																osteocalcin	100	94.8907	101.622	103.196	0	3.14889	2.74705	5.64573			ALP	109.707	113.941
																																osteopontin	100	104.405	102.498	105.45	0	6.58069	6.10525	5.35611			HSP-90	102.973	99.2561
																																osteonectin	100	105.629	105.905	99.6834	0	3.79818	3.46278	2.02021
																																RUNX2	100	97.3358	102.664	102.595	0	2.26841	2.5886	7.51287
																																osterix	100	102.05	106.232	108.375	0	2.34911	0.297719	1.31774
																																HSP-90	100	101.524	102.973	104.03	0	3.79973	3.25876	3.10946
