# Supplementary material for: In vitro protein expression changes in RAW 264.7 cells and HUVECs treated with dialyzed coffee extract by immunoprecipitation high performance liquid chromatography
Source: Sci Rep. 2018 Sep 14;8:13841. doi: 10.1038/s41598-018-32014-z (PMC6138699; doi:10.1038/s41598-018-32014-z)
Supplement: Supplementary file 4 — dataset 4 [file 41598_2018_32014_MOESM4_ESM.xlsx]

## Sheet: Sheet1
QPA-RAW-dialyzed coffee extract (DCE)-161223
				control	565ug/mL 177uL/100ug					AC-2.5	448.2ug/mL 223uL/100ug					AC-5	468ug/mL 214uL/100ug					AC-10	395.9ug/mL 253uL/100ug
				1st	2nd	average	average STD	SQRT	error %	1st	2nd	average	average STD	SQRT	error %	1st	2nd	average	average STD	SQRT	error %	1st	2nd	average	average STD	SQRT	error %					control	AC-2.5	AC-5	AC-10	control	AC-2.5	AC-5	AC-10
Home keeping protein	β-actin	154.785	185.742	377.5	393.4	385.45	11.243	17.1049	1.90325	389.5	409.5	399.5	14.1421	17.5108	2.28007	380.8	390.8	385.8	7.07107	17.1152	1.19976	367.1	387.1	377.1	14.1421	16.8591	2.45761				β-actin	100	102.373	100.06	98.5627	0	2.09166	1.55151	2.18043
	α-tubulin	146.858	176.229	377.5	361.25	369.375	11.4905	16.759	2.16173	379.5	362.05	370.775	22.8749	16.792	4.18448	358.9	362.2	360.55	2.33345	16.4969	2.81471	367.4	368.35	367.875	3.99515	16.6861	0.741736	#DIV/0!			α-tubulin	100	100.153	98.4544	99.4463	0	0.841159	1.10865	0.26033
	α-tubulin	160.71	192.852	398.8	398.8	398.8	0	17.3889	0	399.5	414.4	406.95	10.5359	17.6217	1.68232	395.8	377.4	386.6	13.0108	17.0345	2.21731	417.1	412.4	414.75	3.3234	17.8416	0.52066				α-tubulin	100	101.339	97.9619	102.604	0	0.841159	1.10865	0.26033
	α-tubulin-1	133.005	159.606	356.2	323.7	339.95	22.981	16.1291	4.32346	359.5	309.7	334.6	35.2139	15.9624	6.68664	322	347	334.5	17.6777	15.9592	3.41212	317.7	324.3	321	4.6669	15.5305	0.962812				α-tubulin-1	100	98.9664	98.947	96.289
	GAPDH	133.61	160.332	335.9	334.45	335.175	13.1168	15.9507	2.54382	343	328.25	335.625	10.4298	15.9803	2.01151	338.5	338.35	338.425	0.106066	16.0679	1.77237	292.6	361.15	326.875	48.4722	15.688	9.7635	#DIV/0!			GAPDH	100	100.326	100.88	98.3467	0	2.27766	2.15809	6.15366
	GAPDH-1	142.49	170.988	374.9	354.9	364.9	14.1421	16.7154	2.49951	359.1	342	350.55	12.0915	16.2805	2.2555	359.6	346.4	353	9.33381	16.3556	1.72964	337.9	375	356.45	26.2337	16.4607	4.72912				GAPDH-1	100	97.3982	97.8473	98.4763	0	2.37751	2.11458	3.61432
	GAPDH-2	124.73	149.676	296.9	314	305.45	12.0915	15.1859	2.58812	326.9	314.5	320.7	8.76812	15.68	1.76752	317.4	330.3	323.85	9.12168	15.7801	1.8151	247.3	347.3	297.3	70.7107	14.9152	14.7979				GAPDH-2	100	103.253	103.913	98.2171	0	2.17782	2.20161	8.693
	GAPDH-3	#DIV/0!	#DIV/0!			#DIV/0!	#DIV/0!	#DIV/0!	#DIV/0!	567.7	605.1	586.4	26.4458	#DIV/0!	#DIV/0!	608.8	586.3	597.55	15.9099	#DIV/0!	#DIV/0!	613.4	583.4	598.4	21.2132	#DIV/0!	#DIV/0!				GAPDH-3	100	#DIV/0!	#DIV/0!	#DIV/0!	0	#DIV/0!	#DIV/0!	#DIV/0!
	GAPDH-4	#DIV/0!	#DIV/0!			#DIV/0!	#DIV/0!	#DIV/0!	#DIV/0!	507.3	505.4	506.35	1.3435	#DIV/0!	#DIV/0!	490.3	509.2	499.75	13.3643	#DIV/0!	#DIV/0!	482.3	482.3	482.3	0	#DIV/0!	#DIV/0!				GAPDH-4	100	#DIV/0!	#DIV/0!	#DIV/0!	0	#DIV/0!	#DIV/0!	#DIV/0!
		#DIV/0!	#DIV/0!			#DIV/0!	#DIV/0!	#DIV/0!	#DIV/0!			#DIV/0!	#DIV/0!	#DIV/0!	#DIV/0!			#DIV/0!	#DIV/0!	#DIV/0!	#DIV/0!			#DIV/0!	#DIV/0!	#DIV/0!	#DIV/0!				0		#DIV/0!	#DIV/0!	#DIV/0!	0	#DIV/0!	#DIV/0!	#DIV/0!
Cellular proliferation	Ki-67	#DIV/0!	#DIV/0!			#DIV/0!	#DIV/0!	#DIV/0!	#DIV/0!	259.5	251.55	255.525	5.6215	#DIV/0!	#DIV/0!	253.5	265.95	259.725	8.80348	#DIV/0!	#DIV/0!	272.3	276	274.15	15.9099	#DIV/0!	#DIV/0!	#DIV/0!			Ki-67	100	#DIV/0!	#DIV/0!	#DIV/0!	0	#DIV/0!	#DIV/0!	#DIV/0!
	Ki-67-2	#DIV/0!	#DIV/0!			#DIV/0!	#DIV/0!	#DIV/0!	#DIV/0!	219	203.7	211.35	10.8187	#DIV/0!	#DIV/0!	208.5	220.9	214.7	8.76812	#DIV/0!	#DIV/0!	270.8	252	261.4	13.2936	#DIV/0!	#DIV/0!				Ki-67-2	100	#DIV/0!	#DIV/0!	#DIV/0!	0	#DIV/0!	#DIV/0!	#DIV/0!
	Ki-67	122.085	146.502	342.2	316.8	329.5	17.9605	16.0078	3.44516	300	299.4	299.7	0.424264	15.0482	0.0936338	298.5	311	304.75	8.83883	15.2151	1.89116	273.8	300	286.9	18.5262	14.6167	4.24554				Ki-67	100	94.0057	95.0481	91.3102	0	1.7694	2.66816	3.84535
	PCNA	138.455	166.146	394.2	365.5	379.85	20.294	17.2272	3.36253	369.8	337.5	353.65	22.8395	16.4492	4.13503	331.4	321.1	326.25	7.2832	15.5941	1.48646	334.4	315.2	324.8	13.5765	15.5476	2.76986				PCNA	100	95.4839	90.5203	90.2501	0	3.74878	2.42449	3.06619
	CDK4	117.013	140.415	283.6	289.1	286.35	17.2534	14.696	3.87586	332.45	309.2	320.825	16.4402	15.8309	3.22814	272.75	291.15	281.95	13.0108	14.5504	3.05269	287	275	281	8.48528	14.5153	2.04023	#DIV/0!			CDK4	100	107.803	99.0557	98.7883	0	3.552	3.46428	2.95805
	CDK4-3	113.455	136.146	281.5	262.6	272.05	13.3643	14.2821	3.22397	329.9	305.9	317.9	16.9706	15.8059	3.34066	260.3	289.5	274.9	20.6475	14.3815	4.87278	279.3	260.1	269.7	13.5765	14.1995	3.31188				CDK4-3	100	110.67	100.696	99.4223	0	3.28232	4.04837	3.26792
	CDK4-1	120.57	144.684	285.7	315.6	300.65	21.1425	15.1099	4.52775	335	312.5	323.75	15.9099	15.8559	3.11562	285.2	292.8	289	5.37401	14.7193	1.23261	294.7	289.9	292.3	3.39411	14.831	0.768583				CDK4-1	100	104.937	97.4152	98.1543	0	3.82169	2.88018	2.64817
	CDK4-2	#DIV/0!	#DIV/0!			#DIV/0!	#DIV/0!	#DIV/0!	#DIV/0!	529.1	445	487.05	59.4677	#DIV/0!	#DIV/0!	460.5	535.2	497.85	52.8209	#DIV/0!	#DIV/0!	475.9	576.5	526.2	71.1349	#DIV/0!	#DIV/0!				CDK4-2
	cMyc	101.353	121.623	250.65	252.4	251.525	1.94454	13.7775	0.472878	247.8	254.05	250.925	4.41942	13.7578	1.01612	248.4	236.1	242.25	8.69741	13.4177	2.0453	266.35	271.3	268.825	20.1879	14.344	4.77434	#DIV/0!			cMyc	100	99.8722	97.257	103.852	0	0.744501	1.25909	2.62361
	cMyc-2	84.75	101.7	216	215	215.5	0.707107	12.8316	0.2145	215.8	215.8	215.8	0	12.8433	0	201.1	199.9	200.5	0.848528	12.2332	0.283103	227.5	203.9	215.7	16.6877	12.8394	4.93949				cMyc-2	100	100.091	95.3361	100.061	0	0.10725	0.248802	2.577
	cMyc-1	117.955	141.546	285.3	289.8	287.55	3.18198	14.7233	0.731256	279.8	292.3	286.05	8.83883	14.6723	2.03225	295.7	272.3	284	16.5463	14.6023	3.80749	305.2	338.7	321.95	23.6881	15.8486	4.60919				cMyc-1	100	99.6534	99.1778	107.642	0	1.38175	2.26937	2.67022
	MAX	#DIV/0!	#DIV/0!			#DIV/0!	#DIV/0!	#DIV/0!	#DIV/0!	339.9	320.05	329.975	14.0361	#DIV/0!	#DIV/0!	320.1	337.4	328.75	12.2329	#DIV/0!	#DIV/0!	357.6	352.15	354.875	10.9248	#DIV/0!	#DIV/0!	#DIV/0!			MAX	100	#DIV/0!	#DIV/0!	#DIV/0!	0	#DIV/0!	#DIV/0!	#DIV/0!
	MAX	110.895	133.074	271	278.1	274.55	5.02046	14.4227	1.19957	298	269.7	283.85	20.0111	14.7415	4.50284	263.4	288	275.7	17.3948	14.4625	4.07516	285.3	264.4	274.85	14.7785	14.4331	3.48642				MAX	100	102.211	100.276	100.072	0	2.8512	2.63737	2.34299
	MAX-1	#DIV/0!	#DIV/0!			#DIV/0!	#DIV/0!	#DIV/0!	#DIV/0!	381.8	370.4	376.1	8.06102	#DIV/0!	#DIV/0!	376.8	386.8	381.8	7.07107	#DIV/0!	#DIV/0!	429.9	439.9	434.9	7.07107	#DIV/0!	#DIV/0!				MAX-1	100	#DIV/0!	#DIV/0!	#DIV/0!	0	#DIV/0!	#DIV/0!	#DIV/0!
	MAX-2	#DIV/0!	#DIV/0!			#DIV/0!	#DIV/0!	#DIV/0!	#DIV/0!	339.5	407.1	373.3	47.8004	#DIV/0!	#DIV/0!	328.2	330.7	329.45	1.76777	#DIV/0!	#DIV/0!	348.1	348.1	348.1	0	#DIV/0!	#DIV/0!				MAX-2	100	#DIV/0!	#DIV/0!	#DIV/0!	0	#DIV/0!	#DIV/0!	#DIV/0!
	MAD	#DIV/0!	#DIV/0!			#DIV/0!	#DIV/0!	#DIV/0!	#DIV/0!	349.2	338.3	343.75	16.0513	#DIV/0!	#DIV/0!	279.7	296.45	288.075	11.844	#DIV/0!	#DIV/0!	291	296.9	293.95	4.17193	#DIV/0!	#DIV/0!	#DIV/0!			MAD	100	#DIV/0!	#DIV/0!	#DIV/0!	0	#DIV/0!	#DIV/0!	#DIV/0!
	MAD	99.735	119.682	263.1	236.6	249.85	18.7383	13.7844	4.81499	238.4	250.2	244.3	8.34386	13.5816	2.2367	253.2	265	259.1	8.34386	14.1159	2.07225	238.2	250	244.1	8.34386	13.5742	2.2391				MAD	100	98.5287	102.405	98.4753	0	3.52584	3.44362	3.52704
	MAD-1	#DIV/0!	#DIV/0!			#DIV/0!	#DIV/0!	#DIV/0!	#DIV/0!	460	426.4	443.2	23.7588	#DIV/0!	#DIV/0!	306.2	327.9	317.05	15.3442	#DIV/0!	#DIV/0!	343.8	343.8	343.8	0	#DIV/0!	#DIV/0!				MAD-1	100	#DIV/0!	#DIV/0!	#DIV/0!	0	#DIV/0!	#DIV/0!	#DIV/0!
	MPM2	157.343	188.811	374.2	402.3	388.25	19.8697	17.1419	3.32353	421.95	400.25	411.1	15.3442	17.7651	2.42153	377.35	389.05	383.2	8.27315	16.9407	1.65858	372.05	409.7	390.875	26.6226	17.2	4.30816	#DIV/0!	#DIV/0!	#DIV/0!	MPM2	100	103.627	98.8153	100.333	0	2.87253	2.49106	3.81585
	MPM2	142.755	171.306	366.5	390.8	378.65	17.1827	17.1172	2.89046	375.8	354.5	365.15	15.0614	16.7182	2.65902	317.6	340.2	328.9	15.9806	15.5964	3.2326	341.6	368.1	354.85	18.7383	16.4072	3.42187				MPM2	100	97.6691	91.1155	95.8525	0	2.77474	3.06153	3.15616
	MPM2-1	171.93	206.316	381.9	413.8	397.85	22.5567	17.1666	3.75661	468.1	446	457.05	15.6271	18.812	2.18404	437.1	437.9	437.5	0.565685	18.285	0.0845611	402.5	451.3	426.9	34.5068	17.9928	5.19446				MPM2-1	100	109.585	106.515	104.813	0	2.97032	1.92058	4.47553
	MPM2-2	#DIV/0!	#DIV/0!			#DIV/0!	#DIV/0!	#DIV/0!	#DIV/0!	303.7	275	289.35	20.294	#DIV/0!	#DIV/0!	365.7	330.4	348.05	24.9609	#DIV/0!	#DIV/0!	279.7	293.5	286.6	9.75807	#DIV/0!	#DIV/0!				MPM2-2	100	#DIV/0!	#DIV/0!	#DIV/0!		#DIV/0!	#DIV/0!	#DIV/0!
	PLK4	#DIV/0!	#DIV/0!			#DIV/0!	#DIV/0!	#DIV/0!	#DIV/0!	364.467	350.6	357.533	13.105	#DIV/0!	#DIV/0!	383.533	354.967	369.25	27.695	#DIV/0!	#DIV/0!	372.1	355.633	363.867	29.0857	#DIV/0!	#DIV/0!	#DIV/0!			PLK4	100	#DIV/0!	#DIV/0!	#DIV/0!	0	#DIV/0!	#DIV/0!	#DIV/0!
	PLK4	140.71	168.852	381.4	357	369.2	17.2534	16.8752	2.98477	353.8	360.8	357.3	4.94975	16.5189	0.90289	334.1	350	342.05	11.243	16.0507	2.15875	347.1	330	338.55	12.0915	15.9413	2.35141				PLK4	100	97.8883	95.1137	94.4654	0	1.94383	2.57176	2.66809
	SAK (PLK4)-1	#DIV/0!	#DIV/0!			#DIV/0!	#DIV/0!	#DIV/0!	#DIV/0!	254.3	254.3	254.3	0	#DIV/0!	#DIV/0!	355.5	283.7	319.6	50.7703	#DIV/0!	#DIV/0!	237.5	274.5	256	26.163	#DIV/0!	#DIV/0!				SAK (PLK4)-1	100	#DIV/0!	#DIV/0!	#DIV/0!	0	#DIV/0!	#DIV/0!	#DIV/0!
	SAK-2	#DIV/0!	#DIV/0!			#DIV/0!	#DIV/0!	#DIV/0!	#DIV/0!	485.3	436.7	461	34.3654	#DIV/0!	#DIV/0!	461	431.2	446.1	21.0718	#DIV/0!	#DIV/0!	531.7	462.4	497.05	49.0025	#DIV/0!	#DIV/0!				SAK-2	100	#DIV/0!	#DIV/0!	#DIV/0!	0	#DIV/0!	#DIV/0!	#DIV/0!
	lamin A	#DIV/0!	#DIV/0!			#DIV/0!	#DIV/0!	#DIV/0!	#DIV/0!	356.7	356.7	356.7	0	#DIV/0!	#DIV/0!	312.4	312.4	312.4	0	#DIV/0!	#DIV/0!	326.5	326.5	326.5	0	#DIV/0!	#DIV/0!				lamin A	100	#DIV/0!	#DIV/0!	#DIV/0!	0	#DIV/0!	#DIV/0!	#DIV/0!
		#DIV/0!	#DIV/0!			#DIV/0!	#DIV/0!	#DIV/0!	#DIV/0!			#DIV/0!	#DIV/0!	#DIV/0!	#DIV/0!			#DIV/0!	#DIV/0!	#DIV/0!	#DIV/0!			#DIV/0!	#DIV/0!	#DIV/0!	#DIV/0!				0	100	#DIV/0!	#DIV/0!	#DIV/0!	0	#DIV/0!	#DIV/0!	#DIV/0!
	p14	#DIV/0!	#DIV/0!			#DIV/0!	#DIV/0!	#DIV/0!	#DIV/0!	500	538.5	519.25	27.2236	#DIV/0!	#DIV/0!	516.4	475.5	495.95	28.9207	#DIV/0!	#DIV/0!	486.9	533.5	510.2	32.9512	#DIV/0!	#DIV/0!				p14	100	#DIV/0!	#DIV/0!	#DIV/0!	0	#DIV/0!	#DIV/0!	#DIV/0!
		#DIV/0!	#DIV/0!			#DIV/0!	#DIV/0!	#DIV/0!	#DIV/0!			#DIV/0!	#DIV/0!	#DIV/0!	#DIV/0!			#DIV/0!	#DIV/0!	#DIV/0!	#DIV/0!			#DIV/0!	#DIV/0!	#DIV/0!	#DIV/0!				0	100	#DIV/0!	#DIV/0!	#DIV/0!	0			#DIV/0!
	p16	#DIV/0!	#DIV/0!			#DIV/0!	#DIV/0!	#DIV/0!	#DIV/0!	350.4	332.3	341.35	12.7986	#DIV/0!	#DIV/0!	314.5	299.05	306.775	10.9248	#DIV/0!	#DIV/0!	308.3	328.55	318.425	14.3189	#DIV/0!	#DIV/0!	#DIV/0!			p16	100	#DIV/0!	#DIV/0!	#DIV/0!	0	#DIV/0!	#DIV/0!	#DIV/0!
	p16	120.225	144.27	307.3	316.2	311.75	6.29325	15.4795	1.30469	313.1	283.2	298.15	21.1425	15.0338	4.57268	294.7	284.1	289.4	7.49533	14.7399	1.7103	286.9	319	302.95	22.6981	15.1926	4.80167				p16	100	97.1207	95.2221	98.1465	0	2.93869	1.5075	3.05318
	p16-1	#DIV/0!	#DIV/0!			#DIV/0!	#DIV/0!	#DIV/0!	#DIV/0!	387.7	381.4	384.55	4.45477	#DIV/0!	#DIV/0!	334.3	314	324.15	14.3543	#DIV/0!	#DIV/0!	329.7	338.1	333.9	5.9397	#DIV/0!	#DIV/0!				p16-1	100	#DIV/0!	#DIV/0!	#DIV/0!	0	#DIV/0!	#DIV/0!	#DIV/0!
	p21	#DIV/0!	#DIV/0!			#DIV/0!	#DIV/0!	#DIV/0!	#DIV/0!	392.9	372.2	382.55	14.6371	#DIV/0!	#DIV/0!	386.75	377.1	381.925	15.7331	#DIV/0!	#DIV/0!	386.25	375.8	381.025	14.9553	#DIV/0!	#DIV/0!	#DIV/0!			p21	100	#DIV/0!	#DIV/0!	#DIV/0!	0	#DIV/0!	#DIV/0!	#DIV/0!
	p21	168.11	201.732	385	403.5	394.25	13.0815	17.1285	2.2051	437.6	435.1	436.35	1.76777	18.3162	0.263119	441.4	409.5	425.45	22.5567	18.0162	3.41635	419.7	430.4	425.05	7.56604	18.0051	1.16021				p21	100	106.934	105.183	105.118	0	1.23411	2.81073	1.68265
	p21-1	#DIV/0!	#DIV/0!			#DIV/0!	#DIV/0!	#DIV/0!	#DIV/0!	348.2	309.3	328.75	27.5065	#DIV/0!	#DIV/0!	332.1	344.7	338.4	8.90955	#DIV/0!	#DIV/0!	352.8	321.2	337	22.3446	#DIV/0!	#DIV/0!				p21-1	100	#DIV/0!	#DIV/0!	#DIV/0!	0	#DIV/0!	#DIV/0!	#DIV/0!
	p27	#DIV/0!	#DIV/0!			#DIV/0!	#DIV/0!	#DIV/0!	#DIV/0!	260.4	256.4	258.4	17.1827	#DIV/0!	#DIV/0!	271.05	249.95	260.5	14.92	#DIV/0!	#DIV/0!	268.35	286.95	277.65	13.1522	#DIV/0!	#DIV/0!	#DIV/0!			p27	100	#DIV/0!	#DIV/0!	#DIV/0!	0	#DIV/0!	#DIV/0!	#DIV/0!
	p27	124.16	148.992	297	268.8	282.9	19.9404	14.4362	4.67481	318.1	289.8	303.95	20.0111	15.1477	4.26945	326.5	293.5	310	23.3345	15.3461	4.83718	326.6	362.9	344.75	25.668	16.4394	4.64116				p27	100	104.929	106.303	113.876	0	4.47213	4.75599	4.65798
	p27-1	#DIV/0!	#DIV/0!			#DIV/0!	#DIV/0!	#DIV/0!	#DIV/0!	202.7	223	212.85	14.3543	#DIV/0!	#DIV/0!	215.6	206.4	211	6.50538	#DIV/0!	#DIV/0!	210.1	211	210.55	0.636396	#DIV/0!	#DIV/0!				p27-1	100	#DIV/0!	#DIV/0!	#DIV/0!	0	#DIV/0!	#DIV/0!	#DIV/0!
		#DIV/0!	#DIV/0!			#DIV/0!	#DIV/0!	#DIV/0!	#DIV/0!			#DIV/0!	#DIV/0!	#DIV/0!	#DIV/0!			#DIV/0!	#DIV/0!	#DIV/0!	#DIV/0!			#DIV/0!	#DIV/0!	#DIV/0!	#DIV/0!				0	100	#DIV/0!	#DIV/0!	#DIV/0!	0	#DIV/0!	#DIV/0!	#DIV/0!
		#DIV/0!	#DIV/0!			#DIV/0!	#DIV/0!	#DIV/0!	#DIV/0!			#DIV/0!	#DIV/0!	#DIV/0!	#DIV/0!			#DIV/0!	#DIV/0!	#DIV/0!	#DIV/0!			#DIV/0!	#DIV/0!	#DIV/0!	#DIV/0!				0	100	#DIV/0!	#DIV/0!	#DIV/0!	0	#DIV/0!	#DIV/0!	#DIV/0!
		#DIV/0!	#DIV/0!			#DIV/0!	#DIV/0!	#DIV/0!	#DIV/0!			#DIV/0!	#DIV/0!	#DIV/0!	#DIV/0!			#DIV/0!	#DIV/0!	#DIV/0!	#DIV/0!			#DIV/0!	#DIV/0!	#DIV/0!	#DIV/0!				0	100	#DIV/0!	#DIV/0!	#DIV/0!	0	#DIV/0!	#DIV/0!	#DIV/0!
Rb signaling pathway	Rb-1	125.85	151.02	289.05	279.7	284.375	17.2888	14.4254	3.92306	308.15	310.35	309.25	7.35391	15.268	1.54326	337.7	300.05	318.875	26.6226	15.5809	5.23522	335.3	356.7	346	21.991	16.4096	3.66631	#DIV/0!			Rb-1	100	105.9	108.742	114.647	0	2.73316	4.57914	3.79468
	Rb-1-2	127.27	152.724	252.3	267.4	259.85	10.6773	13.5458	2.8684	290	281.8	285.9	5.79828	14.4754	1.37414	367.8	320	343.9	33.7997	16.3566	6.12898	356.8	409.3	383.05	37.1231	17.5125	5.87942				Rb-1-2	100	106.863	120.75	129.284	0	2.12127	4.49869	4.37391
	Rb-1-1	124.43	149.316	325.8	292	308.9	23.9002	15.305	4.97772	326.3	338.9	332.6	8.90955	16.0606	1.71238	307.6	280.1	293.85	19.4454	14.8051	4.34147	313.8	304.1	308.95	6.85894	15.3066	1.4532				Rb-1-1	100	104.937	96.7342	100.011	0	3.34505	4.65959	3.21546
	E2F-1	#DIV/0!	#DIV/0!			#DIV/0!	#DIV/0!	#DIV/0!	#DIV/0!	300.95	294.5	297.725	6.61145	#DIV/0!	#DIV/0!	282.45	272.1	277.275	19.6222	#DIV/0!	#DIV/0!	315.35	324.3	319.825	23.6527	#DIV/0!	#DIV/0!	#DIV/0!			E2F-1	100	#DIV/0!	#DIV/0!	#DIV/0!	0	#DIV/0!	#DIV/0!	#DIV/0!
	E2F-1	110.465	132.558	268.4	296.4	282.4	19.799	14.7011	4.48017	291.1	275.3	283.2	11.1723	14.7282	2.54287	251.3	268.7	260	12.3037	13.9184	3.12673	291.3	266.8	279.05	17.3241	14.5867	3.99141				E2F-1	100	100.185	94.676	99.2219	0	3.51152	3.80345	4.23579
	E2F-1-2	#DIV/0!	#DIV/0!			#DIV/0!	#DIV/0!	#DIV/0!	#DIV/0!	310.8	313.7	312.25	2.05061	#DIV/0!	#DIV/0!	313.6	275.5	294.55	26.9408	#DIV/0!	#DIV/0!	339.4	381.8	360.6	29.9813	#DIV/0!	#DIV/0!				E2F-1-2	100	#DIV/0!	#DIV/0!	#DIV/0!	0	#DIV/0!	#DIV/0!	#DIV/0!
	p53	125.04	150.048	310.7	317.9	314.3	5.09117	15.4685	1.05827	324.6	320	322.3	3.25269	15.725	0.655556	334.5	288.9	311.7	32.2441	15.3843	6.59443	294.6	309.6	302.1	10.6066	15.069	2.30882	0			p53	100	101.658	99.4552	97.4173	0	0.856913	3.82635	1.68355
		0	0																		#DIV/0!				#DIV/0!	0	#DIV/0!				0	100	#DIV/0!	#DIV/0!	#DIV/0!	0	0	#DIV/0!	#DIV/0!
		#DIV/0!	#DIV/0!			#DIV/0!	#DIV/0!	#DIV/0!	#DIV/0!			#DIV/0!	#DIV/0!	#DIV/0!	#DIV/0!			#DIV/0!	#DIV/0!	#DIV/0!	#DIV/0!			#DIV/0!	#DIV/0!	#DIV/0!	#DIV/0!				0	100	#DIV/0!	#DIV/0!	#DIV/0!	0	#DIV/0!	#DIV/0!	#DIV/0!
Epigenetic modification	histone H1	#DIV/0!	#DIV/0!			#DIV/0!	#DIV/0!	#DIV/0!	#DIV/0!	359.4	354.1	356.75	19.6576	#DIV/0!	#DIV/0!	363.85	363	363.425	3.14663	#DIV/0!	#DIV/0!	371.25	390.6	380.925	24.1477	#DIV/0!	#DIV/0!	#DIV/0!			histone H1	100	#DIV/0!	#DIV/0!	#DIV/0!	0	#DIV/0!	#DIV/0!	#DIV/0!
	histone H1	130.31	156.372	328.3	309.1	318.7	13.5765	15.5085	2.78364	331.8	298.7	315.25	23.4052	15.3969	4.8203	355.8	350.5	353.15	3.74767	16.582	0.679177	323.4	308.6	316	10.4652	15.4212	2.1766				histone H1	100	99.2802	106.922	99.4371	0	3.80197	1.73141	2.48012
	histone H1-1	#DIV/0!	#DIV/0!			#DIV/0!	#DIV/0!	#DIV/0!	#DIV/0!	387	409.5	398.25	15.9099	#DIV/0!	#DIV/0!	371.9	375.5	373.7	2.54558	#DIV/0!	#DIV/0!	419.1	472.6	445.85	37.8302	#DIV/0!	#DIV/0!				histone H1-1	100	#DIV/0!	#DIV/0!	#DIV/0!	0	#DIV/0!	#DIV/0!	#DIV/0!
	KDM4D	#DIV/0!	#DIV/0!			#DIV/0!	#DIV/0!	#DIV/0!	#DIV/0!	402.55	356.85	379.7	46.669	#DIV/0!	#DIV/0!	362.1	349.65	355.875	29.1682	#DIV/0!	#DIV/0!	364.4	374.95	369.675	17.8544	#DIV/0!	#DIV/0!	#DIV/0!			KDM4D	100	#DIV/0!	#DIV/0!	#DIV/0!	0	#DIV/0!	#DIV/0!	#DIV/0!
	KDM4D	127.89	153.468	291.7	271.7	281.7	14.1421	14.3166	3.39233	290.2	310.5	300.35	14.3543	14.9538	3.15966	349.7	378.5	364.1	20.3647	16.9519	3.48269	340.1	325.4	332.75	10.3945	16.0005	2.00985				KDM4D	100	104.451	118.407	111.762	0	3.276	3.43751	2.70109
	KDM4D-JMJD2D-1	#DIV/0!	#DIV/0!			#DIV/0!	#DIV/0!	#DIV/0!	#DIV/0!	514.9	403.2	459.05	78.9838	#DIV/0!	#DIV/0!	374.5	320.8	347.65	37.9716	#DIV/0!	#DIV/0!	388.7	424.5	406.6	25.3144	#DIV/0!	#DIV/0!				KDM4D-JMJD2D-1	100	#DIV/0!	#DIV/0!	#DIV/0!	0	#DIV/0!	#DIV/0!	#DIV/0!
	HDAC-10	#DIV/0!	#DIV/0!			#DIV/0!	#DIV/0!	#DIV/0!	#DIV/0!	330.2	296.4	313.3	23.9002	#DIV/0!	#DIV/0!	334.6	400.3	367.45	46.4569	#DIV/0!	#DIV/0!	360.3	286.1	323.2	52.4673	#DIV/0!	#DIV/0!	#DIV/0!			HDAC-10	100	#DIV/0!	#DIV/0!	#DIV/0!	0	#DIV/0!	#DIV/0!	#DIV/0!
	HDAC-10	134.095	160.914	340	364	352	16.9706	16.4786	3.07748	330.2	296.4	313.3	23.9002	15.2592	5.00691	334.6	350.3	342.45	11.1016	16.1862	2.0967	355.3	311.1	333.2	31.2541	15.8979	6.00282				HDAC-10	100	92.6003	98.2258	96.4762	0	4.0422	2.58709	4.54015
	HDAC-10	#DIV/0!	#DIV/0!			#DIV/0!	#DIV/0!	#DIV/0!	#DIV/0!	330.2	296.4	313.3	23.9002	#DIV/0!	#DIV/0!	334.6	450.3	392.45	81.8123	#DIV/0!	#DIV/0!	365.3	261.1	313.2	73.6805	#DIV/0!	#DIV/0!				HDAC-10	100	#DIV/0!	#DIV/0!	#DIV/0!	0	#DIV/0!	#DIV/0!	#DIV/0!
	DNMT1	107.965	129.558	245.5	273.3	259.4	19.6576	13.9507	4.92875	266.8	254.8	260.8	8.48528	14.0007	2.14145	259	275	267	11.3137	14.2204	2.75929	284.5	300.4	292.45	11.243	15.0888	2.43938				DNMT1	100	100.359	101.934	108.158	0	3.5351	3.84402	3.68407
	MBD4	152.9	183.48	382.4	346	364.2	25.7387	16.5064	4.61681	386.5	384.5	385.5	1.41421	17.1394	0.24042	390.1	396.6	393.35	4.59619	17.3669	0.759062	389.2	382.7	385.95	4.59619	17.1526	0.778081				MBD4	100	103.835	105.214	103.915	0	2.42862	2.68794	2.69745
		0	0
Protein translation	DOHH	#DIV/0!	#DIV/0!			#DIV/0!	#DIV/0!	#DIV/0!	#DIV/0!	377.3	349.8	#DIV/0!	#DIV/0!	#DIV/0!	#DIV/0!	329.1	329.5	#DIV/0!	#DIV/0!	#DIV/0!	#DIV/0!	333.65	339.15	336.4	3.88909	#DIV/0!	#DIV/0!				DOHH	100	#DIV/0!	#DIV/0!	#DIV/0!	0	#DIV/0!	#DIV/0!	#DIV/0!
	DOHH	137.93	165.516	342.3	339.6	340.95	1.90919	16.0684	0.369042	377.3	349.8	363.55	19.4454	16.7568	3.40465	329.1	329.5	329.3	0.282843	15.7017	0.0573455	340	351	345.5	7.77817	16.2093	1.4694				DOHH	100	104.285	97.7179	100.877	0	1.88684	0.213194	0.919219
	DOHH-1	#DIV/0!	#DIV/0!			#DIV/0!	#DIV/0!	#DIV/0!	#DIV/0!			#DIV/0!	#DIV/0!	#DIV/0!	#DIV/0!			#DIV/0!	#DIV/0!	#DIV/0!	#DIV/0!	327.3	327.3	327.3	0	#DIV/0!	#DIV/0!				DOHH-1	100	#DIV/0!	#DIV/0!	#DIV/0!	0	#DIV/0!	#DIV/0!	#DIV/0!
	DHS	#DIV/0!	#DIV/0!			#DIV/0!	#DIV/0!	#DIV/0!	#DIV/0!	333.5	388.1	360.8	38.608	#DIV/0!	#DIV/0!	344.05	304	324.025	28.3196	#DIV/0!	#DIV/0!	340.2	307.65	323.925	23.0163	#DIV/0!	#DIV/0!	#DIV/0!			DHS	100	#DIV/0!	#DIV/0!	#DIV/0!	0	#DIV/0!	#DIV/0!	#DIV/0!
	DHS	134.78	161.736	377.3	363	370.15	10.1116	17.0083	1.7327	309.9	348.7	329.3	27.4357	15.7617	5.37721	329.4	318.9	324.15	7.42462	15.5975	1.51446	328.4	320	324.2	5.9397	15.5991	1.21313				DHS	100	92.6708	91.7053	91.7147	0	3.55495	1.62358	1.47292
	DHS-1	#DIV/0!	#DIV/0!			#DIV/0!	#DIV/0!	#DIV/0!	#DIV/0!	357.1	427.5	392.3	49.7803	#DIV/0!	#DIV/0!	358.7	289.1	323.9	49.2146	#DIV/0!	#DIV/0!	352	295.3	323.65	40.093	#DIV/0!	#DIV/0!				DHS-1	100	#DIV/0!	#DIV/0!	#DIV/0!	0	#DIV/0!	#DIV/0!	#DIV/0!
	eIF5A1	102.022	122.427			243.4	8.41457	13.4976	2.28326	247.9	260.8	254.35	9.12168	13.8974	2.33422	253.7	260.9	257.3	7.2832	14.0031	1.84021	263.5	266.85	265.175	14.1775	14.2815	3.41715				eIF5A1	100	102.961	103.745	105.807	0	2.30874	2.06174	2.8502
	eIF5A1	102.13	122.556	250	264.2	257.1	10.0409	13.9936	2.53174	250	260.5	255.25	7.42462	13.9274	1.89587	252.7	249.6	251.15	2.19203	13.7794	0.575583	246.1	269.5	257.8	16.5463	14.0186	4.12472				eIF5A1	100	99.5265	98.469	100.179	0	2.2138	1.55366	3.32823
	eIF2AK3	101.915	122.298	234.5	224.9	229.7	6.78823	12.9827	1.99382	245.8	261.1	253.45	10.8187	13.8673	2.77448	254.7	272.2	263.45	12.3744	14.2233	3.01301	280.9	264.2	272.55	11.8087	14.5396	2.75501				eIF2AK3	100	106.813	109.555	111.992	0	2.38415	2.50342	2.37442
		#DIV/0!	#DIV/0!			#DIV/0!	#DIV/0!	#DIV/0!	#DIV/0!			#DIV/0!	#DIV/0!	#DIV/0!	#DIV/0!			#DIV/0!	#DIV/0!	#DIV/0!	#DIV/0!			#DIV/0!	#DIV/0!	#DIV/0!	#DIV/0!				0	100	#DIV/0!	#DIV/0!	#DIV/0!	0	#DIV/0!	#DIV/0!	#DIV/0!
Growth factors expressions	HER1-EGFR	#DIV/0!	#DIV/0!			#DIV/0!	#DIV/0!	#DIV/0!	#DIV/0!	406.95	392.4	399.675	10.2884	#DIV/0!	#DIV/0!	453.8	463.85	458.825	7.10642	#DIV/0!	#DIV/0!	426.3	436.85	431.575	7.45998	#DIV/0!	#DIV/0!	#DIV/0!			HER1-EGFR	100	#DIV/0!	#DIV/0!	#DIV/0!	0	#DIV/0!	#DIV/0!	#DIV/0!
	HER1	111.19	133.428	270	260.9	265.45	6.43467	14.0974	1.606	282.7	253.6	268.15	20.5768	14.1928	4.98336	275.6	295.7	285.65	14.2128	14.7965	3.19486	282.1	303.2	292.65	14.92	15.0312	3.24903				HER1	100	100.677	104.959	106.624	0	3.29468	2.40043	2.42752
	HER1-EGFR-1	#DIV/0!	#DIV/0!			#DIV/0!	#DIV/0!	#DIV/0!	#DIV/0!	531.2	531.2	531.2	0	#DIV/0!	#DIV/0!	632	632	632	0	#DIV/0!	#DIV/0!	570.5	570.5	570.5	0	#DIV/0!	#DIV/0!				HER1-EGFR-1	100	#DIV/0!	#DIV/0!	#DIV/0!		#DIV/0!	#DIV/0!	#DIV/0!
	TGF-β1	#DIV/0!	#DIV/0!			#DIV/0!	#DIV/0!	#DIV/0!	#DIV/0!	403.2	395.15	399.175	5.69221	#DIV/0!	#DIV/0!	566.95	504.2	535.575	44.371	#DIV/0!	#DIV/0!	357.1	378.95	368.025	15.4503	#DIV/0!	#DIV/0!	#DIV/0!			TGF-β1	100	#DIV/0!	#DIV/0!	#DIV/0!	0	#DIV/0!	#DIV/0!	#DIV/0!
	TGF-β1	82.69	99.228	200	213.1	206.55	9.2631	12.5274	2.90893	207.4	191.3	199.35	11.3844	12.2367	3.73186	220	205.8	212.9	10.0409	12.7783	3.02877	206.1	210.1	208.1	2.82843	12.5891	0.888381				TGF-β1	100	97.6791	102.003	100.493	0	3.32039	2.96885	1.89865
	TGF-β1-1	#DIV/0!	#DIV/0!			#DIV/0!	#DIV/0!	#DIV/0!	#DIV/0!	599	599	599	0	#DIV/0!	#DIV/0!	913.9	802.6	858.25	78.701	#DIV/0!	#DIV/0!	508.1	547.8	527.95	28.0721	#DIV/0!	#DIV/0!				TGF-β1-1	100	#DIV/0!	#DIV/0!	#DIV/0!	0	#DIV/0!	#DIV/0!	#DIV/0!
	SMAD4	#DIV/0!	#DIV/0!			#DIV/0!	#DIV/0!	#DIV/0!	#DIV/0!	671.55	723	697.275	36.3806	#DIV/0!	#DIV/0!	676.3	792.05	734.175	86.7266	#DIV/0!	#DIV/0!	892.25	800.3	846.275	65.0185	#DIV/0!	#DIV/0!	#DIV/0!			SMAD4	100	#DIV/0!	#DIV/0!	#DIV/0!	0	#DIV/0!	#DIV/0!	#DIV/0!
	SMAD4	#DIV/0!	#DIV/0!			#DIV/0!	#DIV/0!	#DIV/0!	#DIV/0!	729.4	832.3	780.85	72.7613	#DIV/0!	#DIV/0!	717.9	711	714.45	4.87904	#DIV/0!	#DIV/0!	989.9	806	897.95	130.037	#DIV/0!	#DIV/0!				SMAD4	100	#DIV/0!	#DIV/0!	#DIV/0!	0	#DIV/0!	#DIV/0!	#DIV/0!
	SMAD4-1	#DIV/0!	#DIV/0!			#DIV/0!	#DIV/0!	#DIV/0!	#DIV/0!	613.7	613.7	613.7	0	#DIV/0!	#DIV/0!	634.7	873.1	753.9	168.574	#DIV/0!	#DIV/0!	794.6	794.6	794.6	0	#DIV/0!	#DIV/0!				SMAD4-1	100	#DIV/0!	#DIV/0!	#DIV/0!	0	#DIV/0!	#DIV/0!	#DIV/0!
	HGF	#DIV/0!	#DIV/0!			#DIV/0!	#DIV/0!	#DIV/0!	#DIV/0!	608.75	547.05	577.9	43.6285	#DIV/0!	#DIV/0!	540.95	445.15	493.05	87.1863	#DIV/0!	#DIV/0!	592.55	462.55	527.55	100.904	#DIV/0!	#DIV/0!	#DIV/0!			HGF	100	#DIV/0!	#DIV/0!	#DIV/0!	0	#DIV/0!	#DIV/0!	#DIV/0!
	HGF	85.75	102.9	195.5	196.1	195.8	0.424264	12.0146	0.146849	215.8	245.4	230.6	20.9304	13.3847	5.68025	206	233.5	219.75	19.4454	12.973	5.61914	205	217.7	211.35	8.98026	12.6452	2.76973				HGF	100	111.404	107.978	105.248	0	2.91355	2.883	1.45829
	HGF-1	#DIV/0!	#DIV/0!			#DIV/0!	#DIV/0!	#DIV/0!	#DIV/0!	1001.7	848.7	925.2	108.187	#DIV/0!	#DIV/0!	875.9	656.8	766.35	154.927	#DIV/0!	#DIV/0!	980.1	707.4	843.75	192.828	#DIV/0!	#DIV/0!				HGF-1	100	#DIV/0!	#DIV/0!	#DIV/0!	0	#DIV/0!	#DIV/0!	#DIV/0!
	bFGF	#DIV/0!	#DIV/0!			#DIV/0!	#DIV/0!	#DIV/0!	#DIV/0!	272.5	280.8	276.65	5.86899	#DIV/0!	#DIV/0!	276.65	290.25	283.45	9.61665	#DIV/0!	#DIV/0!	264.65	305.05	284.85	60.8112	#DIV/0!	#DIV/0!	#DIV/0!			bFGF	100	#DIV/0!	#DIV/0!	#DIV/0!	0	#DIV/0!	#DIV/0!	#DIV/0!
	bFGF	#DIV/0!	#DIV/0!			#DIV/0!	#DIV/0!	#DIV/0!	#DIV/0!	233.7	253.5	243.6	14.0007	#DIV/0!	#DIV/0!	237.1	248.1	242.6	7.77817	#DIV/0!	#DIV/0!	260.4	214.8	237.6	32.2441	#DIV/0!	#DIV/0!				bFGF	100	#DIV/0!	#DIV/0!	#DIV/0!	0	#DIV/0!	#DIV/0!	#DIV/0!
	bFGF-1	#DIV/0!	#DIV/0!			#DIV/0!	#DIV/0!	#DIV/0!	#DIV/0!	311.3	308.1	309.7	2.26274	#DIV/0!	#DIV/0!	316.2	332.4	324.3	11.4551	#DIV/0!	#DIV/0!	268.9	395.3	332.1	89.3783	#DIV/0!	#DIV/0!				bFGF-1	100	#DIV/0!	#DIV/0!	#DIV/0!	0	#DIV/0!	#DIV/0!	#DIV/0!
	GH	#DIV/0!	#DIV/0!			#DIV/0!	#DIV/0!	#DIV/0!	#DIV/0!	334.45	342.55	338.5	5.72756	#DIV/0!	#DIV/0!	326.25	328.65	327.45	13.0815	#DIV/0!	#DIV/0!	303.55	341.45	322.5	26.7993	#DIV/0!	#DIV/0!	#DIV/0!			GH	100	#DIV/0!	#DIV/0!	#DIV/0!	0	#DIV/0!	#DIV/0!	#DIV/0!
	GH	140.01	168.012	427.9	382.8	405.35	31.8905	17.9261	4.8447	384.1	356.4	370.25	19.5869	16.9187	3.36475	321.2	305.1	313.15	11.3844	15.1375	2.45401	293.5	329.2	311.35	25.2437	15.0779	5.40576				GH	100	94.3807	84.4441	84.1117	0	4.10472	3.64935	5.12523
	GH-1	#DIV/0!	#DIV/0!			#DIV/0!	#DIV/0!	#DIV/0!	#DIV/0!	284.8	328.7	306.75	31.042	#DIV/0!	#DIV/0!	331.3	352.2	341.75	14.7785	#DIV/0!	#DIV/0!	313.6	353.7	333.65	28.355	#DIV/0!	#DIV/0!				GH-1	100	#DIV/0!	#DIV/0!	#DIV/0!	0	#DIV/0!	#DIV/0!	#DIV/0!
	GHRH	#DIV/0!	#DIV/0!			#DIV/0!	#DIV/0!	#DIV/0!	#DIV/0!	574.65	555.9	565.275	13.2583	#DIV/0!	#DIV/0!	554.4	577.05	565.725	16.016	#DIV/0!	#DIV/0!	393.9	500.75	447.325	75.5544	#DIV/0!	#DIV/0!	#DIV/0!			GHRH	100	#DIV/0!	#DIV/0!	#DIV/0!	0	#DIV/0!	#DIV/0!	#DIV/0!
	GHRH	130.015	156.018	336.8	372.6	354.7	25.3144	16.634	4.47439	350	312.5	331.25	26.5165	15.9135	5.10512	295.4	340.7	318.05	32.0319	15.4933	6.46331	279.3	313	296.15	23.8295	14.7696	5.32041				GHRH	100	95.6686	93.1419	88.7914	0	4.78976	5.46885	4.8974
	GHRH-1	#DIV/0!	#DIV/0!			#DIV/0!	#DIV/0!	#DIV/0!	#DIV/0!	799.3	799.3	799.3	0	#DIV/0!	#DIV/0!	813.4	813.4	813.4	0	#DIV/0!	#DIV/0!	508.5	688.5	598.5	127.279	#DIV/0!	#DIV/0!				GHRH-1	100	#DIV/0!	#DIV/0!	#DIV/0!	0	#DIV/0!	#DIV/0!	#DIV/0!
	IGF-1	#DIV/0!	#DIV/0!			#DIV/0!	#DIV/0!	#DIV/0!	#DIV/0!	266.1	233.5	249.8	23.0517	#DIV/0!	#DIV/0!	214	268.9	241.45	38.8202	#DIV/0!	#DIV/0!	265.8	245.4	255.6	14.425	#DIV/0!	#DIV/0!				IGF-1	100	#DIV/0!	#DIV/0!	#DIV/0!	0	#DIV/0!	#DIV/0!	#DIV/0!
	IGFIIR	116.04	139.248	289.6	302.3	295.95	8.98026	15.0441	1.96462	307	272.3	289.65	24.5366	14.8333	5.4285	298.7	293.3	296	3.81838	15.0458	0.839844	270.5	287.1	278.8	11.738	14.4629	2.76747				IGFIIR	100	98.5984	100.011	96.1366	0	3.69656	1.40223	2.36605
	HER2	#DIV/0!	#DIV/0!			#DIV/0!	#DIV/0!	#DIV/0!	#DIV/0!	514	547.5	530.75	47.3762	#DIV/0!	#DIV/0!	573.3	656.05	614.675	58.5131	#DIV/0!	#DIV/0!	654	640.45	647.225	9.93485	#DIV/0!	#DIV/0!	#DIV/0!			HER2	100	#DIV/0!	#DIV/0!	#DIV/0!	0	#DIV/0!	#DIV/0!	#DIV/0!
	HER2	139.815	167.778	337.3	373.3	355.3	25.4558	16.4746	4.58445	430.8	397.3	414.05	23.6881	18.1703	3.52522	315	353.2	334.1	27.0115	15.8181	5.25943	308.5	280.9	294.7	19.5161	14.5193	4.52638				HER2	100	110.293	96.0151	88.1319	0	4.05483	4.92194	4.55542
	HER2-1	#DIV/0!	#DIV/0!			#DIV/0!	#DIV/0!	#DIV/0!	#DIV/0!	597.2	697.7	647.45	71.0642	#DIV/0!	#DIV/0!	831.6	958.9	895.25	90.0147	#DIV/0!	#DIV/0!	999.5	1000	999.75	0.353553	#DIV/0!	#DIV/0!				HER2-1	100	#DIV/0!	#DIV/0!	#DIV/0!	0	#DIV/0!	#DIV/0!	#DIV/0!
	ERβ	#DIV/0!	#DIV/0!			#DIV/0!	#DIV/0!	#DIV/0!	#DIV/0!	312.15	316.15	314.15	2.82843	#DIV/0!	#DIV/0!	361.55	351.1	356.325	40.2697	#DIV/0!	#DIV/0!	332.3	334.25	333.275	1.37886	#DIV/0!	#DIV/0!	#DIV/0!			ERβ	100	#DIV/0!	#DIV/0!	#DIV/0!	0	#DIV/0!	#DIV/0!	#DIV/0!
	ERβ	121.895	146.274	315	300.7	307.85	10.1116	15.3203	2.13133	290.1	298.1	294.1	5.65685	14.8648	1.27196	293.1	339.6	316.35	32.8805	15.5953	6.54539	298.7	302.6	300.65	2.75772	15.0835	0.604231				ERβ	100	97.0267	101.795	98.4543	0	1.70164	4.33836	1.36778
	ERβ-1	#DIV/0!	#DIV/0!			#DIV/0!	#DIV/0!	#DIV/0!	#DIV/0!	334.2	334.2	334.2	0	#DIV/0!	#DIV/0!	430	362.6	396.3	47.659	#DIV/0!	#DIV/0!	365.9	365.9	365.9	0	#DIV/0!	#DIV/0!				ERβ-1	100	#DIV/0!	#DIV/0!	#DIV/0!	0	#DIV/0!	#DIV/0!	#DIV/0!
		#DIV/0!	#DIV/0!			#DIV/0!	#DIV/0!	#DIV/0!	#DIV/0!																						0
RAS signaling		0	0																												0
	NRAS	#DIV/0!	#DIV/0!			#DIV/0!	#DIV/0!	#DIV/0!	#DIV/0!	216.3	219.25	217.775	2.08597	#DIV/0!	#DIV/0!	190.2	192.6	191.4	1.69706	#DIV/0!	#DIV/0!	203.95	197.4	200.675	7.67211	#DIV/0!	#DIV/0!	#DIV/0!			NRAS	100	104.195	83.398	88.8921	0	2.65352	2.91663	2.99932
	NRAS	83.65	100.38	240.9	215.5	228.2	17.9605	13.342	4.9236	242.4	244.5	243.45	1.48492	13.9018	0.383443	172.4	175.6	174	2.26274	11.127	0.909659	188.7	193	190.85	3.04056	11.86	1.07504				NRAS	100	104.195	83.398	88.8921	0	2.65352	2.91663	2.99932
	NRAS-1	#DIV/0!	#DIV/0!			#DIV/0!	#DIV/0!	#DIV/0!	#DIV/0!	190.2	194	192.1	2.68701	#DIV/0!	#DIV/0!	208	209.6	208.8	1.13137	#DIV/0!	#DIV/0!	219.2	201.8	210.5	12.3037	#DIV/0!	#DIV/0!				NRAS-1
	KRAS	#DIV/0!	#DIV/0!			#DIV/0!	#DIV/0!	#DIV/0!	#DIV/0!	292.2	266	279.1	18.5262	#DIV/0!	#DIV/0!	271.3	266.4	268.85	5.37401	#DIV/0!	#DIV/0!	260.65	240.1	250.375	14.531	#DIV/0!	#DIV/0!	#DIV/0!			KRAS	100	101.208	102.629	98.5066	0	4.62651	3.70246	3.52546
	KRAS	119.475	143.37	314.1	277.9	296	25.5973	14.9771	5.55155	313.7	289.2	301.45	17.3241	15.158	3.70146	314.2	301.7	307.95	8.83883	15.3709	1.85336	294	284.7	289.35	6.57609	14.7535	1.49936				KRAS	100	101.208	102.629	98.5066	0	4.62651	3.70246	3.52546
	KRAS-1	#DIV/0!	#DIV/0!			#DIV/0!	#DIV/0!	#DIV/0!	#DIV/0!	270.7	242.8	256.75	19.7283	#DIV/0!	#DIV/0!	228.4	231.1	229.75	1.90919	#DIV/0!	#DIV/0!	227.3	195.5	211.4	22.486	#DIV/0!	#DIV/0!
	STAT3	117.34	140.808	280	275.5	277.75	3.18198	14.3995	0.76439	299	265.5	282.25	23.6881	14.5549	5.44275	294.8	313.2	304	13.0108	15.2838	2.74715	324.2	294.6	309.4	20.9304	15.4595	4.28692				STAT3	100	101.079	106.141	107.361	0	3.10357	1.75577	2.52566
	PI3K	#DIV/0!	#DIV/0!	*		#DIV/0!	#DIV/0!	#DIV/0!	#DIV/0!	192	227.7	209.85	25.2437	#DIV/0!	#DIV/0!	186.8	200.3	193.55	9.54594	#DIV/0!	#DIV/0!	189.6	189.6	189.6	0	#DIV/0!	#DIV/0!				PI3K	100	#DIV/0!	#DIV/0!	#DIV/0!	0	#DIV/0!	#DIV/0!	#DIV/0!
	JNK-1	107.825	129.39	267.8	264.5	266.15	2.33345	14.1935	0.577482	298.6	272.4	285.5	18.5262	14.8595	4.11066	267.5	246.8	257.15	14.6371	13.8728	3.73306	290.7	248.2	269.45	30.052	14.3093	7.08738				JNK-1	100	104.692	97.7407	100.816	0	2.34407	2.15527	3.83243
	ERK-1	#DIV/0!	#DIV/0!	0	0	#DIV/0!	#DIV/0!	#DIV/0!	#DIV/0!	239.2	238.55	238.875	2.79307	#DIV/0!	#DIV/0!	239.1	230	234.55	6.43467	#DIV/0!	#DIV/0!	243.35	230.4	236.875	9.15703	#DIV/0!	#DIV/0!	#DIV/0!			ERK-1	100	#DIV/0!	#DIV/0!	#DIV/0!	0	#DIV/0!	#DIV/0!	#DIV/0!
	pAKT1/2/3	115.345	138.414	328.2	298.4	313.3	21.0718	15.6235	4.22701	298.5	320.6	309.55	15.6271	15.503	3.1998	275.7	263.3	269.5	8.76812	14.1525	2.16538	265.6	256.6	261.1	6.36396	13.8525	1.64468	0			pAKT1/2/3	100	99.2289	90.5848	88.6649	0	3.7134	3.19619	2.93584
	mTOR	117.305	140.766	245.1	255.8	250.45	7.56604	13.4189	2.07928	303.9	325.8	314.85	15.4856	15.6354	3.1186	309.1	319.8	314.45	7.56604	15.6226	1.53816	283.3	303.3	293.3	14.1421	14.9304	3.12329	0			mTOR	100	116.518	116.423	111.264	0	2.59894	1.80872	2.60128
	PTEN	111.325	133.59	315.5	286.8	301.15	20.294	15.3087	4.23987	276.8	284.4	280.6	5.37401	14.6221	1.24896	251.3	256.8	254.05	3.88909	13.6841	1.03311	263	291.9	277.45	20.4354	14.514	4.73819	0			PTEN	100	95.5151	89.3881	94.8088	0	2.74441	2.63649	4.48903
	PKC	124.09	148.908	322.3	353.1	337.7	21.7789	16.2249	4.05441	302.2	312	307.1	6.92965	15.2527	1.47838	294	275.9	284.95	12.7986	14.5085	2.99526	301.5	320.8	311.15	13.6472	15.3849	2.84245	0			PKC	100	94.0085	89.4213	94.8232	0	2.7664	3.52483	3.44843
		0	0																												0
NFkB signaling pathway	NFkB	124.885	149.862	306.1	319.3	312.7	9.33381	15.4198	1.9439	304.8	300.8	302.8	2.82843	15.0953	0.618712	312	320	316	5.65685	15.5264	1.16648	319.7	315	317.35	3.3234	15.5698	0.683133				NFkB	100	97.896	100.692	100.973	0	1.2813	1.55519	1.31351
	IKK	77.145	92.574	190.5	193.7	192.1	2.26274	12.0753	0.772918	185.2	213.6	199.4	20.0818	12.3739	6.35586	187.9	196	191.95	5.72756	12.0691	1.94708	185.7	190.3	188	3.25269	11.9043	1.14112				IKK	100	102.473	99.9486	98.5841	0	3.56439	1.36	0.95702
	p38	79.495	95.394	207.6	187.6	197.6	14.1421	12.2435	4.6108	194	181.8	187.9	8.6267	11.8407	3.03058	203.2	195	199.1	5.79828	12.3046	1.89686	223	197.7	210.35	17.8898	12.7535	5.35595				p38	100	96.7105	100.499	104.166	0	3.82069	3.25383	4.98337
	p-p38	77.115	92.538	193.8	198.9	196.35	3.60624	12.2508	1.1943	184.1	197	190.55	9.12168	12.0117	3.11264	195.7	190.2	192.95	3.88909	12.1112	1.31702	189.8	192.8	191.3	2.12132	12.0429	0.728679				p-p38	100	98.0487	98.8608	98.3032	0	2.15347	1.25566	0.96149
	GADD45	119.765	143.718	267.2	293.3	280.25	18.4555	14.4358	4.33417	320.9	303	311.95	12.6572	15.4949	2.60207	307.1	322.5	314.8	10.8894	15.5866	2.2166	311.8	269.5	290.65	29.9106	14.7916	6.61654				GADD45	100	107.337	107.972	102.465	0	3.46812	3.27539	5.47535
	mTOR	117.305	140.766	245.1	255.8	250.45	7.56604	13.4189	2.07928	303.9	325.8	314.85	15.4856	15.6354	3.1186	309.1	319.8	314.45	7.56604	15.6226	1.53816	283.3	303.3	293.3	14.1421	14.9304	3.12329	0			mTOR	100	116.518	116.423	111.264	0	2.59894	1.80872	2.60128
	MDR	103.273	123.927	253.4	248.05	250.725	4.84368	13.7335	1.21824	280.6	305.6	293.1	17.6777	15.1433	3.98426	243.5	235.95	239.725	10.4298	13.318	2.77175	247.45	250.9	249.175	3.85373	13.6817	1.03645	#DIV/0!			MDR	100	110.075	96.9231	99.673	0	2.60125	1.99499	1.12734
	ERK-1	#DIV/0!	#DIV/0!			#DIV/0!	#DIV/0!	#DIV/0!	#DIV/0!	239.2	238.55	238.875	2.79307	#DIV/0!	#DIV/0!	239.1	230	234.55	6.43467	#DIV/0!	#DIV/0!	243.35	230.4	236.875	9.15703	#DIV/0!	#DIV/0!	#DIV/0!			ERK-1	100	#DIV/0!	#DIV/0!	#DIV/0!	0	#DIV/0!	#DIV/0!	#DIV/0!
	ERK-1	116.69	140.028	330.3	301.6	315.95	20.294	15.6823	4.04409	277.4	280.7	279.05	2.33345	14.4581	0.556597	286	284.1	285.05	1.3435	14.6641	0.311904	293.9	279.8	286.85	9.97021	14.7254	2.27318				ERK-1	100	92.1933	93.5071	93.8976	0	2.30034	2.178	3.15864
	ERK-1-1	#DIV/0!	#DIV/0!			#DIV/0!	#DIV/0!	#DIV/0!	#DIV/0!	201	196.4	198.7	3.25269	#DIV/0!	#DIV/0!	192.2	175.9	184.05	11.5258	#DIV/0!	#DIV/0!	192.8	181	186.9	8.34386	#DIV/0!	#DIV/0!				ERK-1-1	100	#DIV/0!	#DIV/0!	#DIV/0!	0	#DIV/0!	#DIV/0!	#DIV/0!
	pAKT1/2/3	115.345	138.414	328.2	298.4	313.3	21.0718	15.6235	4.22701	298.5	320.6	309.55	15.6271	15.503	3.1998	275.7	263.3	269.5	8.76812	14.1525	2.16538	265.6	256.6	261.1	6.36396	13.8525	1.64468	0			pAKT1/2/3	100	99.2289	90.5848	88.6649	0	3.7134	3.19619	2.93584
		0	0
		#DIV/0!	#DIV/0!			#DIV/0!	#DIV/0!	#DIV/0!	#DIV/0!			#DIV/0!	#DIV/0!	#DIV/0!	#DIV/0!			#DIV/0!	#DIV/0!	#DIV/0!	#DIV/0!			#DIV/0!	#DIV/0!	#DIV/0!	#DIV/0!				0	100	#DIV/0!	#DIV/0!	#DIV/0!	0	#DIV/0!	#DIV/0!	#DIV/0!
Developmental proteins	SHH	#DIV/0!	#DIV/0!			#DIV/0!	#DIV/0!	#DIV/0!	#DIV/0!			#DIV/0!	#DIV/0!	#DIV/0!	#DIV/0!			#DIV/0!	#DIV/0!	#DIV/0!	#DIV/0!			#DIV/0!	#DIV/0!	#DIV/0!	#DIV/0!				SHH	100	#DIV/0!	#DIV/0!	#DIV/0!	0	#DIV/0!	#DIV/0!	#DIV/0!
		#DIV/0!	#DIV/0!			#DIV/0!	#DIV/0!	#DIV/0!	#DIV/0!			#DIV/0!	#DIV/0!	#DIV/0!	#DIV/0!			#DIV/0!	#DIV/0!	#DIV/0!	#DIV/0!			#DIV/0!	#DIV/0!	#DIV/0!	#DIV/0!				0	100	#DIV/0!	#DIV/0!	#DIV/0!	0	#DIV/0!	#DIV/0!	#DIV/0!
		#DIV/0!	#DIV/0!			#DIV/0!	#DIV/0!	#DIV/0!	#DIV/0!			#DIV/0!	#DIV/0!	#DIV/0!	#DIV/0!			#DIV/0!	#DIV/0!	#DIV/0!	#DIV/0!			#DIV/0!	#DIV/0!	#DIV/0!	#DIV/0!				0	100	#DIV/0!	#DIV/0!	#DIV/0!	0	#DIV/0!	#DIV/0!	#DIV/0!
Transcription factors	AP-1	123.11	147.732	296.3	285.1	290.7	7.9196	14.7253	1.80981	357.8	310.7	334.25	33.3047	16.1364	6.20293	332.6	310.2	321.4	15.8392	15.7332	3.14979	275.9	293.6	284.75	12.5158	14.5218	2.92469				AP-1	100	109.583	106.845	98.6184	0	4.00637	2.4798	2.36725
	SP-1	83.5	100.2	212.7	204.8	208.75	5.58614	12.5956	1.74529	216.3	196.5	206.4	14.0007	12.502	4.38275	216.3	197.7	207	13.1522	12.526	4.10693	217.7	208	212.85	6.85894	12.7574	2.08545				SP-1	100	99.2566	99.4469	101.284	0	3.06402	2.92611	1.91537
		#DIV/0!	#DIV/0!			#DIV/0!	#DIV/0!	#DIV/0!	#DIV/0!			#DIV/0!	#DIV/0!	#DIV/0!	#DIV/0!			#DIV/0!	#DIV/0!	#DIV/0!	#DIV/0!			#DIV/0!	#DIV/0!	#DIV/0!	#DIV/0!				0	100	#DIV/0!	#DIV/0!	#DIV/0!	0	#DIV/0!	#DIV/0!	#DIV/0!
		#DIV/0!	#DIV/0!			#DIV/0!	#DIV/0!	#DIV/0!	#DIV/0!			#DIV/0!	#DIV/0!	#DIV/0!	#DIV/0!			#DIV/0!	#DIV/0!	#DIV/0!	#DIV/0!			#DIV/0!	#DIV/0!	#DIV/0!	#DIV/0!				0	100	#DIV/0!	#DIV/0!	#DIV/0!	0	#DIV/0!	#DIV/0!	#DIV/0!
		#DIV/0!	#DIV/0!			#DIV/0!	#DIV/0!	#DIV/0!	#DIV/0!			#DIV/0!	#DIV/0!	#DIV/0!	#DIV/0!			#DIV/0!	#DIV/0!	#DIV/0!	#DIV/0!			#DIV/0!	#DIV/0!	#DIV/0!	#DIV/0!				0	100	#DIV/0!	#DIV/0!	#DIV/0!	0	#DIV/0!	#DIV/0!	#DIV/0!
Wnt1 signaling pathway	Wnt1	#DIV/0!	#DIV/0!			#DIV/0!	#DIV/0!	#DIV/0!	#DIV/0!			#DIV/0!	#DIV/0!	#DIV/0!	#DIV/0!			#DIV/0!	#DIV/0!	#DIV/0!	#DIV/0!			#DIV/0!	#DIV/0!	#DIV/0!	#DIV/0!				Wnt1	100	#DIV/0!	#DIV/0!	#DIV/0!	0	#DIV/0!	#DIV/0!	#DIV/0!
	APC	#DIV/0!	#DIV/0!			#DIV/0!	#DIV/0!	#DIV/0!	#DIV/0!			#DIV/0!	#DIV/0!	#DIV/0!	#DIV/0!			#DIV/0!	#DIV/0!	#DIV/0!	#DIV/0!			#DIV/0!	#DIV/0!	#DIV/0!	#DIV/0!				APC	100	#DIV/0!	#DIV/0!	#DIV/0!	0	#DIV/0!	#DIV/0!	#DIV/0!
	β-catenin	#DIV/0!	#DIV/0!			#DIV/0!	#DIV/0!	#DIV/0!	#DIV/0!			#DIV/0!	#DIV/0!	#DIV/0!	#DIV/0!			#DIV/0!	#DIV/0!	#DIV/0!	#DIV/0!			#DIV/0!	#DIV/0!	#DIV/0!	#DIV/0!				β-catenin	100	#DIV/0!	#DIV/0!	#DIV/0!	0	#DIV/0!	#DIV/0!	#DIV/0!
	snail	#DIV/0!	#DIV/0!			#DIV/0!	#DIV/0!	#DIV/0!	#DIV/0!			#DIV/0!	#DIV/0!	#DIV/0!	#DIV/0!			#DIV/0!	#DIV/0!	#DIV/0!	#DIV/0!			#DIV/0!	#DIV/0!	#DIV/0!	#DIV/0!				snail	100	#DIV/0!	#DIV/0!	#DIV/0!	0	#DIV/0!	#DIV/0!	#DIV/0!
	TCF-1	#DIV/0!	#DIV/0!			#DIV/0!	#DIV/0!	#DIV/0!	#DIV/0!			#DIV/0!	#DIV/0!	#DIV/0!	#DIV/0!			#DIV/0!	#DIV/0!	#DIV/0!	#DIV/0!			#DIV/0!	#DIV/0!	#DIV/0!	#DIV/0!				TCF-1	100	#DIV/0!	#DIV/0!	#DIV/0!	0	#DIV/0!	#DIV/0!	#DIV/0!
		#DIV/0!	#DIV/0!			#DIV/0!	#DIV/0!	#DIV/0!	#DIV/0!			#DIV/0!	#DIV/0!	#DIV/0!	#DIV/0!			#DIV/0!	#DIV/0!	#DIV/0!	#DIV/0!			#DIV/0!	#DIV/0!	#DIV/0!	#DIV/0!				0	100	#DIV/0!	#DIV/0!	#DIV/0!	0	#DIV/0!	#DIV/0!	#DIV/0!
		#DIV/0!	#DIV/0!			#DIV/0!	#DIV/0!	#DIV/0!	#DIV/0!			#DIV/0!	#DIV/0!	#DIV/0!	#DIV/0!			#DIV/0!	#DIV/0!	#DIV/0!	#DIV/0!			#DIV/0!	#DIV/0!	#DIV/0!	#DIV/0!				0	100	#DIV/0!	#DIV/0!	#DIV/0!	0	#DIV/0!	#DIV/0!	#DIV/0!
p53 signaling	p53	118.04	141.648	287.15	293.8	290.475	4.70226	14.8058	1.06536	317.65	300.4	309.025	12.1976	15.431	2.58375	305.25	285.4	295.325	18.208	14.9778	3.78604	281.35	289.8	285.575	5.97505	14.6483	1.32006	#DIV/0!	#DIV/0!	#DIV/0!	p53	100	104.343	101.242	99.0077	0	1.82455	2.4257	1.19271
	p53	125.04	150.048	310.7	317.9	314.3	5.09117	15.4685	1.05827	324.6	320	322.3	3.25269	15.725	0.655556	334.5	288.9	311.7	32.2441	15.3843	6.59443	294.6	309.6	302.1	10.6066	15.069	2.30882				p53	100	101.658	99.4552	97.4173	0	0.856913	3.82635	1.68355
	p53-1	111.04	133.248	263.6	269.7	266.65	4.31335	14.1431	1.07245	310.7	280.8	295.75	21.1425	15.1369	4.51194	276	281.9	278.95	4.17193	14.5714	0.977656	268.1	270	269.05	1.3435	14.2276	0.331302				p53-1	100	107.027	103.029	100.598	0	2.79219	1.02505	0.701874
	MDM2	99.96	119.952	250.4	243.4	246.9	4.94975	13.672	1.31535	259	239	249	14.1421	13.7486	3.67336	240.8	236.4	238.6	3.11127	13.365	0.86714	280.9	249.3	265.1	22.3446	14.3222	5.30584				MDM2	100	100.56	97.7546	104.755	0	2.49436	1.09124	3.3106
	BAX	102.655	123.186	275.8	255.3	265.55	14.4957	14.2814	3.49262	249.1	266.3	257.7	12.1622	14.0038	3.05428	239.8	255.9	247.85	11.3844	13.6476	3.01078	253.1	257.8	255.45	3.3234	13.9233	0.853536				BAX	100	98.0567	95.5624	97.4926	0	3.27345	3.2517	2.17308
	NOXA	#DIV/0!	#DIV/0!			#DIV/0!	#DIV/0!	#DIV/0!	#DIV/0!			#DIV/0!	#DIV/0!	#DIV/0!	#DIV/0!			#DIV/0!	#DIV/0!	#DIV/0!	#DIV/0!			#DIV/0!	#DIV/0!	#DIV/0!	#DIV/0!				NOXA	100	#DIV/0!	#DIV/0!	#DIV/0!	0	#DIV/0!	#DIV/0!	#DIV/0!
	PUMA	#DIV/0!	#DIV/0!			#DIV/0!	#DIV/0!	#DIV/0!	#DIV/0!			#DIV/0!	#DIV/0!	#DIV/0!	#DIV/0!			#DIV/0!	#DIV/0!	#DIV/0!	#DIV/0!			#DIV/0!	#DIV/0!	#DIV/0!	#DIV/0!				PUMA	100	#DIV/0!	#DIV/0!	#DIV/0!	0	#DIV/0!	#DIV/0!	#DIV/0!
	BCL2	105	126	279.8	267.5	273.65	8.69741	14.5138	2.04354	245	241.7	243.35	2.33345	13.4294	0.644844	263.5	244.7	254.1	13.2936	13.8239	3.41971	296.3	261.5	278.9	24.6073	14.6935	5.54504				BCL2	100	92.5289	95.2466	101.238	0	1.34419	2.73163	3.79429
	caspase 9	81.12	97.344	205.7	201.8	203.75	2.75772	12.453	0.88522	200.8	206.3	203.55	3.88909	12.445	1.24775	200.6	195.5	198.05	3.60624	12.222	1.19989	206.1	205.6	205.85	0.353553	12.5371	0.112406				caspase 9	100	99.9355	98.145	100.675	0	1.06648	1.04255	0.498813
	c-caspase 9	101.77	122.124	260	250	255	7.07107	13.9262	1.8067	239.9	236.4	238.15	2.47487	13.3074	0.696345	250.9	269.3	260.1	13.0108	14.1081	3.21668	276	252.9	264.45	16.3342	14.2614	3.93798				c-caspase 9	100	95.5571	101.306	102.407	0	1.25152	2.51169	2.87234
	BAD	103.695	124.434	242	239	240.5	2.12132	13.3523	0.593171	273.1	239.9	256.5	23.4759	13.9385	5.86944	275.1	254.4	264.75	14.6371	14.2314	3.55048	259.7	290.7	275.2	21.9203	14.5939	5.02002				BAD	100	104.391	106.584	109.299	0	3.2313	2.07183	2.8066
	BID	78.63	94.356	190.2	197.9	194.05	5.44472	12.1191	1.83669	195.9	208.2	202.05	8.69741	12.4448	2.76958	198.6	220.3	209.45	15.3442	12.7386	4.62116	181	180.5	180.75	0.353553	11.5573	0.132258				BID	100	102.687	105.112	95.3648	0	2.30314	3.22892	0.984476
	BAK	87.37	104.844	233.2	213.1	223.15	14.2128	13.0663	4.07922	216.4	207.1	211.75	6.57609	12.6225	2.04283	232.5	236.1	234.3	2.54558	13.4862	0.697374	203.8	205.2	204.5	0.989949	12.332	0.324946				BAK	100	96.6037	103.214	94.3802	0	3.06103	2.3883	2.20208
	APAF-1	105.085	126.102	253.3	247.7	250.5	3.9598	13.6912	1.05071	264.4	265.6	265	0.848528	14.2109	0.209865	254.8	250.9	252.85	2.75772	13.7768	0.723864	264.3	300.7	282.5	25.7387	14.8138	5.70183				APAF-1	100	103.796	100.625	108.199	0	0.630289	0.887288	3.37627
	PARP	110.045	132.054	257.9	282	269.95	17.0413	14.2802	4.09453	267.3	276.5	271.9	6.50538	14.3483	1.56766	297.2	268.3	282.75	20.4354	14.7215	4.60844	281.7	270	275.85	8.27315	14.4853	1.9524				PARP	100	100.477	103.091	101.436	0	2.8311	4.35149	3.02347
	c-PARP	102.53	123.036	253.7	252.6	253.15	0.777817	13.8431	0.20274	259.8	258.4	259.1	0.989949	14.0564	0.250203	230.8	266.8	248.8	25.4558	13.6851	6.57967	271.8	256.7	264.25	10.6773	14.2384	2.59957				c-PARP	100	101.541	98.8585	102.855	0	0.226472	3.3912	1.40115
	AIF	103.515	124.218	248.4	249.6	249	0.848528	13.6708	0.226754	280.5	257.3	268.9	16.4049	14.3802	3.89084	255.6	249.8	252.7	4.10122	13.8055	1.07019	252.2	276.9	264.55	17.4655	14.2282	4.2245				AIF	100	105.189	100.985	104.077	0	2.0588	0.648475	2.22563
		#DIV/0!	#DIV/0!			#DIV/0!	#DIV/0!	#DIV/0!	#DIV/0!			#DIV/0!	#DIV/0!	#DIV/0!	#DIV/0!			#DIV/0!	#DIV/0!	#DIV/0!	#DIV/0!			#DIV/0!	#DIV/0!	#DIV/0!	#DIV/0!				0	100	#DIV/0!	#DIV/0!	#DIV/0!	0	#DIV/0!	#DIV/0!	#DIV/0!
		#DIV/0!	#DIV/0!			#DIV/0!	#DIV/0!	#DIV/0!	#DIV/0!			#DIV/0!	#DIV/0!	#DIV/0!	#DIV/0!			#DIV/0!	#DIV/0!	#DIV/0!	#DIV/0!			#DIV/0!	#DIV/0!	#DIV/0!	#DIV/0!				0	100	#DIV/0!	#DIV/0!	#DIV/0!	0	#DIV/0!	#DIV/0!	#DIV/0!
FAS-related apoptosis	FASL	88.84	106.608	231.7	219.2	225.45	8.83883	13.1204	2.53512	234.2	213.4	223.8	14.7078	13.0574	4.22403	222.2	223.1	222.65	0.636396	13.0133	0.187722	216	217	216.5	0.707107	12.7748	0.216409				FASL	100	99.5196	99.1834	97.3658	0	3.37957	1.36142	1.37576
	FAS	91.425	109.71	226.9	240.6	233.75	9.68736	13.3752	2.67186	225.6	215.4	220.5	7.21249	12.8703	2.1539	221	242.9	231.95	15.4856	13.3077	4.28051	227.2	228.9	228.05	1.20208	13.1604	0.346431				FAS	100	96.2255	99.4956	98.394	0	2.41288	3.47619	1.50915
	FADD	101.14	121.368	244.8	239.8	242.3	3.53553	13.4765	0.968663	269.1	290.2	279.65	14.92	14.7975	3.35077	242.6	244.8	243.7	1.55563	13.5283	0.4241	236.9	254.6	245.75	12.5158	13.6039	3.32612				FADD	100	109.802	100.385	100.945	0	2.15972	0.696382	2.14739
	FLIP	105.225	126.27	264.7	248	256.35	11.8087	13.9002	3.01052	263.8	250.8	257.3	9.19239	13.9343	2.33979	257	260	258.5	2.12132	13.9773	0.541446	273.6	286.6	280.1	9.19239	14.7297	2.09643				FLIP	100	100.246	100.555	105.968	0	2.67515	1.77599	2.55348
	caspase 8	122.95	147.54	304.5	307.7	306.1	2.26274	15.2424	0.485787	307.3	288.4	297.85	13.3643	14.9693	2.93886	301.7	315.2	308.45	9.54594	15.3193	2.01355	302.4	331.8	317.1	20.7889	15.599	4.18422				caspase 8	100	98.2085	100.504	102.34	0	1.71232	1.24967	2.335
	caspase 3	132.805	159.366	315.9	301.6	308.75	10.1116	15.135	2.1833	304.5	317.6	311.05	9.2631	15.2108	1.98217	344.2	351.2	347.7	4.94975	16.3712	0.919177	374.6	346.5	360.55	19.8697	16.7591	3.47677				caspase 3	100	100.501	108.168	110.731	0	2.08274	1.55124	2.83003
	c-caspase 3	100.905	121.086	264.3	235	249.65	20.7182	13.7516	5.33557	257.3	269	263.15	8.27315	14.234	2.02125	257.3	234.6	245.95	16.0513	13.6164	4.23883	246.2	254.4	250.3	5.79828	13.7752	1.51632				c-caspase 3	100	103.508	99.0169	100.172	0	3.67841	4.7872	3.42594
		#DIV/0!	#DIV/0!			#DIV/0!	#DIV/0!	#DIV/0!	#DIV/0!			#DIV/0!	#DIV/0!	#DIV/0!	#DIV/0!			#DIV/0!	#DIV/0!	#DIV/0!	#DIV/0!			#DIV/0!	#DIV/0!	#DIV/0!	#DIV/0!				0	100	#DIV/0!	#DIV/0!	#DIV/0!	0	#DIV/0!	#DIV/0!	#DIV/0!
		#DIV/0!	#DIV/0!			#DIV/0!	#DIV/0!	#DIV/0!	#DIV/0!			#DIV/0!	#DIV/0!	#DIV/0!	#DIV/0!			#DIV/0!	#DIV/0!	#DIV/0!	#DIV/0!			#DIV/0!	#DIV/0!	#DIV/0!	#DIV/0!				0	100	#DIV/0!	#DIV/0!	#DIV/0!	0	#DIV/0!	#DIV/0!	#DIV/0!
Tumor suppress proteins	PTEN	111.325	133.59	315.5	286.8	301.15	20.294	15.3087	4.23987	276.8	284.4	280.6	5.37401	14.6221	1.24896	251.3	256.8	254.05	3.88909	13.6841	1.03311	263	291.9	277.45	20.4354	14.514	4.73819				PTEN	100	95.5151	89.3881	94.8088	0	2.74441	2.63649	4.48903
	BRCA1	#DIV/0!	#DIV/0!			#DIV/0!	#DIV/0!	#DIV/0!	#DIV/0!			#DIV/0!	#DIV/0!	#DIV/0!	#DIV/0!			#DIV/0!	#DIV/0!	#DIV/0!	#DIV/0!			#DIV/0!	#DIV/0!	#DIV/0!	#DIV/0!				BRCA1	100	#DIV/0!	#DIV/0!	#DIV/0!	0	#DIV/0!	#DIV/0!	#DIV/0!
	BRCA2	156.72	188.064	364.7	384.5	374.6	14.0007	16.7502	2.46469	381.8	404.7	393.25	16.1927	17.2979	2.67019	411.1	404.7	407.9	4.52548	17.7163	0.718341	379.7	403.2	391.45	16.617	17.2458	2.75558				BRCA2	100	103.27	105.768	102.959	0	2.56744	1.59152	2.61014
	NF-1	#DIV/0!	#DIV/0!	*		#DIV/0!	#DIV/0!	#DIV/0!	#DIV/0!			#DIV/0!	#DIV/0!	#DIV/0!	#DIV/0!			#DIV/0!	#DIV/0!	#DIV/0!	#DIV/0!			#DIV/0!	#DIV/0!	#DIV/0!	#DIV/0!				NF-1	100	#DIV/0!	#DIV/0!	#DIV/0!	0	#DIV/0!	#DIV/0!	#DIV/0!
	ET-1	#DIV/0!	#DIV/0!	*		#DIV/0!	#DIV/0!	#DIV/0!	#DIV/0!			#DIV/0!	#DIV/0!	#DIV/0!	#DIV/0!			#DIV/0!	#DIV/0!	#DIV/0!	#DIV/0!			#DIV/0!	#DIV/0!	#DIV/0!	#DIV/0!				ET-1	100	#DIV/0!	#DIV/0!	#DIV/0!	0	#DIV/0!	#DIV/0!	#DIV/0!
	ATM	#DIV/0!	#DIV/0!	*		#DIV/0!	#DIV/0!	#DIV/0!	#DIV/0!			#DIV/0!	#DIV/0!	#DIV/0!	#DIV/0!			#DIV/0!	#DIV/0!	#DIV/0!	#DIV/0!			#DIV/0!	#DIV/0!	#DIV/0!	#DIV/0!				ATM	100	#DIV/0!	#DIV/0!	#DIV/0!	0	#DIV/0!	#DIV/0!	#DIV/0!
	PTCH	#DIV/0!	#DIV/0!			#DIV/0!	#DIV/0!	#DIV/0!	#DIV/0!			#DIV/0!	#DIV/0!	#DIV/0!	#DIV/0!			#DIV/0!	#DIV/0!	#DIV/0!	#DIV/0!			#DIV/0!	#DIV/0!	#DIV/0!	#DIV/0!				PTCH	100	#DIV/0!	#DIV/0!	#DIV/0!	0	#DIV/0!	#DIV/0!	#DIV/0!
		#DIV/0!	#DIV/0!			#DIV/0!	#DIV/0!	#DIV/0!	#DIV/0!			#DIV/0!	#DIV/0!	#DIV/0!	#DIV/0!			#DIV/0!	#DIV/0!	#DIV/0!	#DIV/0!			#DIV/0!	#DIV/0!	#DIV/0!	#DIV/0!				0	100	#DIV/0!	#DIV/0!	#DIV/0!	0	#DIV/0!	#DIV/0!	#DIV/0!
Oncogenes	maspin	#DIV/0!	#DIV/0!			#DIV/0!	#DIV/0!	#DIV/0!	#DIV/0!			#DIV/0!	#DIV/0!	#DIV/0!	#DIV/0!			#DIV/0!	#DIV/0!	#DIV/0!	#DIV/0!			#DIV/0!	#DIV/0!	#DIV/0!	#DIV/0!				maspin	100	#DIV/0!	#DIV/0!	#DIV/0!	0	#DIV/0!	#DIV/0!	#DIV/0!
	DMBT1	82.045	98.454	206.7	202.9	204.8	2.68701	12.4729	0.859887	216	186.6	201.3	20.7889	12.3318	6.61631	194.1	203.2	198.65	6.43467	12.2239	2.13048	218.8	212.6	215.7	4.38406	12.9024	1.30819				DMBT1	100	98.8687	98.0035	103.444	0	3.7381	1.49518	1.08404
	PIM-1	#DIV/0!	#DIV/0!			#DIV/0!	#DIV/0!	#DIV/0!	#DIV/0!			#DIV/0!	#DIV/0!	#DIV/0!	#DIV/0!			#DIV/0!	#DIV/0!	#DIV/0!	#DIV/0!			#DIV/0!	#DIV/0!	#DIV/0!	#DIV/0!				PIM-1	100	#DIV/0!	#DIV/0!	#DIV/0!	0	#DIV/0!	#DIV/0!	#DIV/0!
	CEA	136.48	163.776	336.8	342.5	339.65	4.03051	16.055	0.778795	317.3	342.8	330.05	18.0312	15.7532	3.56926	356.2	328.7	342.45	19.4454	16.1419	3.66431	366.5	338.8	352.65	19.5869	16.4548	3.55384				CEA	100	98.1201	100.542	102.491	0	2.17403	2.22155	2.16632
	14 3 3	110.545	132.654	260.7	252.3	256.5	5.9397	13.7903	1.54965	315.8	298.2	307	12.4451	15.5136	2.55289	285	261.6	273.3	16.5463	14.3866	3.92037	265.6	271.7	268.65	4.31335	14.224	1.06034				14 3 3	100	112.497	104.324	103.145	0	2.05127	2.73501	1.30499
	survivin	84.2	101.04	198.6	199.7	199.15	0.777817	12.1914	0.261321	226.3	240.1	233.2	9.75807	13.5159	2.63607	207.5	201.7	204.6	4.10122	12.4129	1.32213	206.8	203.3	205.05	2.47487	12.431	0.797594				survivin	100	110.864	101.817	101.965	0	1.44869	0.791727	0.529457
	Muc-1	101.42	121.704	267.9	262.2	265.05	4.03051	14.2898	0.982089	273.8	285.5	279.65	8.27315	14.7918	1.87305	226.6	230	228.3	2.40416	12.9402	0.715325	248.4	234	241.2	10.1823	13.4294	2.78421				Muc-1	100	103.513	90.5554	93.9788	0	1.42757	0.848707	1.88315
	Muc-4	97.165	116.598	238.4	237	237.7	0.989949	13.3941	0.275525	251.5	233.8	242.65	12.5158	13.5776	3.33882	257.4	234.9	246.15	15.9099	13.7059	4.14866	236.9	253.4	245.15	11.6673	13.6693	3.0748				Muc-4	100	101.37	102.328	102.055	0	1.80717	2.21209	1.67516
		0	0																												0
		0	0																												0
Cellular protection and survival	HO-1	96.955	116.346	247.3	222	234.65	17.8898	13.2845	4.94627	245	230.5	237.75	10.253	13.4006	2.81515	251.7	229.8	240.75	15.4856	13.5121	4.15455	254.2	258.6	256.4	3.11127	14.0793	0.781719				HO-1	100	100.874	101.714	105.983	0	3.88071	4.55041	2.86399
	HSP-27	129.5	155.4	327.5	359.4	343.45	22.5567	16.3018	4.15755	325.1	315.1	320.1	7.07107	15.5692	1.44807	333.4	303.4	318.4	21.2132	15.5145	4.31353	324.1	302	313.05	15.6271	15.3411	3.26661				HSP-27	100	95.5058	95.1703	94.1067	0	2.80281	4.23554	3.71208
	HSP-70	125.815	150.978	316.6	297.6	307.1	13.435	15.2188	2.85946	325.5	313.4	319.45	8.55599	15.6193	1.73845	302.4	312.2	307.3	6.92965	15.2253	1.48367	311.7	336.9	324.3	17.8191	15.7737	3.51893				HSP-70	100	102.631	100.043	103.647	0	2.29895	2.17157	3.1892
	HSP-90	82.505	99.006	193.8	208.8	201.3	10.6066	12.3206	3.43469	193.5	215	204.25	15.2028	12.4397	4.79709	198.8	199.3	199.05	0.353553	12.2289	0.118138	228.1	212.8	220.45	10.8187	13.0747	3.11581				HSP-90	100	100.967	99.2561	106.12	0	4.11589	1.77642	3.27525
	SOD-1	113.91	136.692	311.8	348	329.9	25.5973	16.1726	4.7791	260	261.6	260.8	1.13137	13.8728	0.293502	283.4	265	274.2	13.0108	14.3476	3.11178	285	263.4	274.2	15.2735	14.3476	3.64342				SOD-1	100	85.7794	88.7154	88.7154	0	2.5363	3.94544	4.21126
	LC3	108.15	129.78	273.9	256.7	265.3	12.1622	14.1566	2.98965	283.4	271	277.2	8.76812	14.5709	2.04404	251	260.5	255.75	6.71751	13.8152	1.74458	290	276.5	283.25	9.54594	14.777	2.16245				LC3	100	102.926	97.5883	104.382	0	2.51685	2.36712	2.57605
	GST	114.855	137.826	279.5	270.7	275.1	6.22254	14.3317	1.51222	303.55	287.7	295.625	11.2076	15.0435	2.4208	292.2	295.9	294.05	16.617	15.0026	3.64418	293.5	274.05	283.775	13.7532	14.6365	3.26834	#DIV/0!			GST	100	105.095	104.981	102.174	0	1.96651	2.5782	2.39028
	GST-2	104.965	125.958	247.9	239.5	243.7	5.9397	13.4433	1.63005	277	264.1	270.55	9.12168	14.4073	2.17362	267.3	294.5	280.9	19.2333	14.7621	4.31961	266.7	242.3	254.5	17.2534	13.8391	4.40719				GST-2	100	107.171	109.811	102.945	0	1.90183	2.97483	3.01862
	GST-1	124.745	149.694	311.1	301.9	306.5	6.50538	15.2202	1.3944	330.1	311.3	320.7	13.2936	15.6797	2.66798	317.1	297.3	307.2	14.0007	15.2431	2.96874	320.3	305.8	313.05	10.253	15.4338	2.12949				GST-1		103.019	100.151	101.404	0	2.03119	2.18157	1.76195
	AMPK	110.835	133.002	268.3	243.1	255.7	17.8191	13.755	4.60314	246.8	273.5	260.15	18.8798	13.9158	4.76138	278.9	310.3	294.6	22.2032	15.1029	4.754	308.8	287	297.9	15.4149	15.2118	3.27711				AMPK	100	101.169	109.8	110.591	0	4.68226	4.67857	3.94013
	TERT	113.65	136.38	283.9	285.3	284.6	0.989949	14.7109	0.22846	317.8	315.6	316.7	1.55563	15.7642	0.312504	249.6	279.1	264.35	20.8597	14.0057	5.1827	267.1	274.6	270.85	5.3033	14.2359	1.29997				TERT	100	107.16	95.2065	96.771	0	0.270482	2.70558	0.764217
	pAKT1/2/3	115.345	138.414	328.2	298.4	313.3	21.0718	15.6235	4.22701	298.5	320.6	309.55	15.6271	15.503	3.1998	275.7	263.3	269.5	8.76812	14.1525	2.16538	265.6	256.6	261.1	6.36396	13.8525	1.64468				pAKT1/2/3	100	99.2289	90.5848	88.6649	0	3.7134	3.19619	2.93584
	mTOR	117.305	140.766	245.1	255.8	250.45	7.56604	13.4189	2.07928	303.9	325.8	314.85	15.4856	15.6354	3.1186	309.1	319.8	314.45	7.56604	15.6226	1.53816	283.3	303.3	293.3	14.1421	14.9304	3.12329				mTOR	100	116.518	116.423	111.264	0	2.59894	1.80872	2.60128
	PKC	124.09	148.908	322.3	353.1	337.7	21.7789	16.2249	4.05441	302.2	312	307.1	6.92965	15.2527	1.47838	294	275.9	284.95	12.7986	14.5085	2.99526	301.5	320.8	311.15	13.6472	15.3849	2.84245				PKC	100	94.0085	89.4213	94.8232	0	2.7664	3.52483	3.44843
	MDR	103.273	123.927	253.4	248.05	250.725	4.84368	13.7335	1.21824	280.6	305.6	293.1	17.6777	15.1433	3.98426	243.5	235.95	239.725	10.4298	13.318	2.77175	247.45	250.9	249.175	3.85373	13.6817	1.03645	#DIV/0!			MDR	100	110.075	96.9231	99.673	0	2.60125	1.99499	1.12734
	MDR-1	93.745	112.494	233.5	235	234.25	1.06066	13.3418	0.297491	231.8	261.3	246.55	20.8597	13.795	5.33816	213.7	220.9	217.3	5.09117	12.6907	1.56829	234.9	243.8	239.35	6.29325	13.5316	1.70398				MDR-1	100	103.397	95.1198	101.422	0	2.81783	0.932891	1.00074
	MDR	112.8	135.36	273.3	261.1	267.2	8.6267	14.1252	2.13899	329.4	349.9	339.65	14.4957	16.4915	2.63035	273.3	251	262.15	15.7685	13.9453	3.97521	260	258	259	1.41421	13.8318	0.368913				MDR	100	116.753	98.7264	97.9235	0	2.38467	3.0571	1.25395
	Muc-1	101.42	121.704	267.9	262.2	265.05	4.03051	14.2898	0.982089	273.8	285.5	279.65	8.27315	14.7918	1.87305	226.6	230	228.3	2.40416	12.9402	0.715325	248.4	234	241.2	10.1823	13.4294	2.78421				Muc-1	100	103.513	90.5554	93.9788	0	1.42757	0.848707	1.88315
	Muc-4	97.165	116.598	238.4	237	237.7	0.989949	13.3941	0.275525	251.5	233.8	242.65	12.5158	13.5776	3.33882	257.4	234.9	246.15	15.9099	13.7059	4.14866	236.9	253.4	245.15	11.6673	13.6693	3.0748				Muc-4	100	101.37	102.328	102.055	0	1.80717	2.21209	1.67516
	NOS-1	103.6	124.32	265.3	284.7	275	13.7179	14.589	3.17226	251.7	273.9	262.8	15.6978	14.1647	3.83826	249.2	273.9	261.55	17.4655	14.1206	4.28782	220.9	252.4	236.65	22.2739	13.2095	6.19092				NOS-1	100	97.0917	96.7888	90.5438	0	3.50526	3.73004	4.68159
		0	0
		0	0
Cellular differentiation	pan-K	#DIV/0!	#DIV/0!			#DIV/0!	#DIV/0!	#DIV/0!	#DIV/0!			#DIV/0!	#DIV/0!	#DIV/0!	#DIV/0!			#DIV/0!	#DIV/0!	#DIV/0!	#DIV/0!			#DIV/0!	#DIV/0!	#DIV/0!	#DIV/0!				pan-K	100	#DIV/0!	#DIV/0!	#DIV/0!	0	#DIV/0!	#DIV/0!	#DIV/0!
	KL1	#DIV/0!	#DIV/0!			#DIV/0!	#DIV/0!	#DIV/0!	#DIV/0!			#DIV/0!	#DIV/0!	#DIV/0!	#DIV/0!			#DIV/0!	#DIV/0!	#DIV/0!	#DIV/0!			#DIV/0!	#DIV/0!	#DIV/0!	#DIV/0!				KL1	100	#DIV/0!	#DIV/0!	#DIV/0!	0	#DIV/0!	#DIV/0!	#DIV/0!
	CK-7	#DIV/0!	#DIV/0!			#DIV/0!	#DIV/0!	#DIV/0!	#DIV/0!			#DIV/0!	#DIV/0!	#DIV/0!	#DIV/0!			#DIV/0!	#DIV/0!	#DIV/0!	#DIV/0!			#DIV/0!	#DIV/0!	#DIV/0!	#DIV/0!				CK-7	100	#DIV/0!	#DIV/0!	#DIV/0!	0	#DIV/0!	#DIV/0!	#DIV/0!
	CK-14	#DIV/0!	#DIV/0!			#DIV/0!	#DIV/0!	#DIV/0!	#DIV/0!			#DIV/0!	#DIV/0!	#DIV/0!	#DIV/0!			#DIV/0!	#DIV/0!	#DIV/0!	#DIV/0!			#DIV/0!	#DIV/0!	#DIV/0!	#DIV/0!				CK-14	100	#DIV/0!	#DIV/0!	#DIV/0!	0	#DIV/0!	#DIV/0!	#DIV/0!
	a-actin	#DIV/0!	#DIV/0!			#DIV/0!	#DIV/0!	#DIV/0!	#DIV/0!			#DIV/0!	#DIV/0!	#DIV/0!	#DIV/0!			#DIV/0!	#DIV/0!	#DIV/0!	#DIV/0!			#DIV/0!	#DIV/0!	#DIV/0!	#DIV/0!				a-actin	100	#DIV/0!	#DIV/0!	#DIV/0!	0	#DIV/0!	#DIV/0!	#DIV/0!
	p63	99.235	119.082	252.6	238.7	245.65	9.82878	13.6422	2.60663	250.1	248.1	249.1	1.41421	13.768	0.372334	249.2	244.9	247.05	3.04056	13.6934	0.807516	252.1	249	250.55	2.19203	13.8206	0.572166				p63	100	100.923	100.375	101.308	0	1.48948	1.70707	1.5894
	vimentin	#DIV/0!	#DIV/0!			#DIV/0!	#DIV/0!	#DIV/0!	#DIV/0!			#DIV/0!	#DIV/0!	#DIV/0!	#DIV/0!			#DIV/0!	#DIV/0!	#DIV/0!	#DIV/0!			#DIV/0!	#DIV/0!	#DIV/0!	#DIV/0!				vimentin	100	#DIV/0!	#DIV/0!	#DIV/0!	0	#DIV/0!	#DIV/0!	#DIV/0!
	TGase-1 ( K )	#DIV/0!	#DIV/0!			#DIV/0!	#DIV/0!	#DIV/0!	#DIV/0!			#DIV/0!	#DIV/0!	#DIV/0!	#DIV/0!			#DIV/0!	#DIV/0!	#DIV/0!	#DIV/0!			#DIV/0!	#DIV/0!	#DIV/0!	#DIV/0!				TGase-1 ( K )	100	#DIV/0!	#DIV/0!	#DIV/0!	0	#DIV/0!	#DIV/0!	#DIV/0!
	TGase-2	125.655	150.786	288.95	275.1	282.025	13.8239	14.3446	3.02663	328.45	314.15	321.3	10.1116	15.5815	2.54745	327.55	331	329.275	2.43952	15.8001	0.457747	313.55	334.35	323.95	14.7078	15.7016	3.25565	#DIV/0!	#DIV/0!	#DIV/0!	TGase-2	100	108.278	109.677	109.277	0	2.78704	1.74219	3.14114
	TGase-2	100.47	120.564	237.4	243.1	240.25	4.03051	13.4152	1.11358	264.8	237.4	251.1	19.3747	13.8137	4.95404	248.1	250.1	249.1	1.41421	13.7411	0.373793	248.7	279.8	264.25	21.991	14.2817	5.25284				TGase-2	100	102.97	102.429	106.459	0	3.03381	0.743689	3.18321
	TGase-2-1	150.84	181.008	340.5	307.1	323.8	23.6174	15.274	4.93967	392.1	390.9	391.5	0.848528	17.3492	0.140854	407	411.9	409.45	3.46482	17.8591	0.5417	378.4	388.9	383.65	7.42462	17.1215	1.25845				TGase-2-1	100	113.586	116.924	112.096	0	2.54026	2.74069	3.09906
	TGase-3 ( E )	#DIV/0!	#DIV/0!			#DIV/0!	#DIV/0!	#DIV/0!	#DIV/0!			#DIV/0!	#DIV/0!	#DIV/0!	#DIV/0!			#DIV/0!	#DIV/0!	#DIV/0!	#DIV/0!			#DIV/0!	#DIV/0!	#DIV/0!	#DIV/0!				TGase-3 ( E )	100	#DIV/0!	#DIV/0!	#DIV/0!	0	#DIV/0!	#DIV/0!	#DIV/0!
	TGase-4 ( P )	#DIV/0!	#DIV/0!			#DIV/0!	#DIV/0!	#DIV/0!	#DIV/0!			#DIV/0!	#DIV/0!	#DIV/0!	#DIV/0!			#DIV/0!	#DIV/0!	#DIV/0!	#DIV/0!			#DIV/0!	#DIV/0!	#DIV/0!	#DIV/0!				TGase-4 ( P )	100	#DIV/0!	#DIV/0!	#DIV/0!	0	#DIV/0!	#DIV/0!	#DIV/0!
	caveolin	#DIV/0!	#DIV/0!			#DIV/0!	#DIV/0!	#DIV/0!	#DIV/0!			#DIV/0!	#DIV/0!	#DIV/0!	#DIV/0!			#DIV/0!	#DIV/0!	#DIV/0!	#DIV/0!			#DIV/0!	#DIV/0!	#DIV/0!	#DIV/0!				caveolin	100	#DIV/0!	#DIV/0!	#DIV/0!	0	#DIV/0!	#DIV/0!	#DIV/0!
		#DIV/0!	#DIV/0!			#DIV/0!	#DIV/0!	#DIV/0!	#DIV/0!			#DIV/0!	#DIV/0!	#DIV/0!	#DIV/0!			#DIV/0!	#DIV/0!	#DIV/0!	#DIV/0!			#DIV/0!	#DIV/0!	#DIV/0!	#DIV/0!				0	100	#DIV/0!	#DIV/0!	#DIV/0!	0	#DIV/0!	#DIV/0!	#DIV/0!
		#DIV/0!	#DIV/0!			#DIV/0!	#DIV/0!	#DIV/0!	#DIV/0!			#DIV/0!	#DIV/0!	#DIV/0!	#DIV/0!			#DIV/0!	#DIV/0!	#DIV/0!	#DIV/0!			#DIV/0!	#DIV/0!	#DIV/0!	#DIV/0!				0	100	#DIV/0!	#DIV/0!	#DIV/0!	0	#DIV/0!	#DIV/0!	#DIV/0!
		0	0																												0	100	#DIV/0!	#DIV/0!	#DIV/0!	0	0	0	0
		0	0																												0	100	#DIV/0!	#DIV/0!	#DIV/0!	0	0	0	0
Inflammatory proteins	TNFα	98.96	118.752	224.1	228.65	226.375	5.6215	12.8604	1.91853	251.55	243.35	247.45	7.49533	13.6406	2.36365	262.15	260.65	261.4	3.46482	14.2098	0.867094	261.35	247.4	254.375	9.86414	13.951	2.67488	#DIV/0!	#DIV/0!	#DIV/0!	TNFα	100	106.012	111.328	109.077	0	2.14109	1.39281	2.2967
	TNFα	86.14	103.368	179.8	192.3	186.05	8.83883	11.5916	3.23671	210.5	191.7	201.1	13.2936	12.2236	4.35375	247.7	241.3	244.5	4.52548	13.8858	1.16672	242.7	216.8	229.75	18.3141	13.3441	5.01666				TNFα	100	105.452	119.792	115.119	0	3.79523	2.20171	4.12668
	TNFα-1	111.78	134.136	268.4	265	266.7	2.40416	14.1291	0.600347	292.6	295	293.8	1.69706	15.0576	0.373545	276.6	280	278.3	2.40416	14.5338	0.567471	280	278	279	1.41421	14.5579	0.333093				TNFα-1	100	106.572	102.864	103.035	0	0.486946	0.583909	0.46672
		#DIV/0!	#DIV/0!			#DIV/0!	#DIV/0!	#DIV/0!	#DIV/0!			#DIV/0!	#DIV/0!	#DIV/0!	#DIV/0!			#DIV/0!	#DIV/0!	#DIV/0!	#DIV/0!			#DIV/0!	#DIV/0!	#DIV/0!	#DIV/0!				0	100	#DIV/0!	#DIV/0!	#DIV/0!	0	#DIV/0!	#DIV/0!	#DIV/0!
	IL-1	#DIV/0!	#DIV/0!			#DIV/0!	#DIV/0!	#DIV/0!	#DIV/0!	580.2	505.3	542.75	52.9623	#DIV/0!	#DIV/0!	629.7	581.7	605.7	33.9411	#DIV/0!	#DIV/0!	481.5	470	475.75	8.13173	#DIV/0!	#DIV/0!				IL-1	100	#DIV/0!	#DIV/0!	#DIV/0!	0	#DIV/0!	#DIV/0!	#DIV/0!
		#DIV/0!	#DIV/0!			#DIV/0!	#DIV/0!	#DIV/0!	#DIV/0!			#DIV/0!	#DIV/0!	#DIV/0!	#DIV/0!			#DIV/0!	#DIV/0!	#DIV/0!	#DIV/0!			#DIV/0!	#DIV/0!	#DIV/0!	#DIV/0!				0	100	#DIV/0!	#DIV/0!	#DIV/0!	0	#DIV/0!	#DIV/0!	#DIV/0!
	IL-6	100.605	120.726	272.6	263.6	268.1	6.36396	14.4131	1.52018	264.1	237.6	250.85	18.7383	13.8017	4.80318	240.3	247.7	244	5.23259	13.5513	1.4147	242.7	243.5	243.1	0.565685	13.518	0.154662				IL-6	100	95.7581	94.0206	93.79	0	3.16168	1.46744	0.837421
	IL-8	#DIV/0!	#DIV/0!			#DIV/0!	#DIV/0!	#DIV/0!	#DIV/0!	249.6	245.9	247.75	2.6163	#DIV/0!	#DIV/0!	298.2	293.9	296.05	3.04056	#DIV/0!	#DIV/0!	300.2	272.1	286.15	19.8697	#DIV/0!	#DIV/0!				IL-8	100	#DIV/0!	#DIV/0!	#DIV/0!	0	#DIV/0!	#DIV/0!	#DIV/0!
	IL-10	107.015	128.418	279.2	263.7	271.45	10.9602	14.3959	2.61024	292.6	271.4	282	14.9907	14.7577	3.38426	252.6	270.8	261.7	12.8693	14.0531	3.20679	255.8	254.2	255	1.13137	13.8127	0.296057				IL-10	100	102.514	97.6193	95.9491	0	2.99725	2.90851	1.45315
	IL-12	92.69	111.228	248.2	230.8	239.5	12.3037	13.5605	3.29129	221.7	238.6	230.15	11.9501	13.2112	3.36672	220.5	219.7	220.1	0.565685	12.8252	0.171808	236.1	238.2	237.15	1.48492	13.4735	0.408156				IL-12	100	97.4245	94.578	99.359	0	3.32901	1.73155	1.84973
	IL-28	#DIV/0!	#DIV/0!			#DIV/0!	#DIV/0!	#DIV/0!	#DIV/0!	303.9	283.1	293.5	14.7078	#DIV/0!	#DIV/0!	272.35	287.4	279.875	10.642	#DIV/0!	#DIV/0!	270.85	297.5	284.175	18.8444	#DIV/0!	#DIV/0!	#DIV/0!			IL-28	100	#DIV/0!	#DIV/0!	#DIV/0!	0	#DIV/0!	#DIV/0!	#DIV/0!
	IL-28	#DIV/0!	#DIV/0!			#DIV/0!	#DIV/0!	#DIV/0!	#DIV/0!	366.4	356.7	361.55	6.85894	#DIV/0!	#DIV/0!	352	364.2	358.1	8.6267	#DIV/0!	#DIV/0!	337.9	365.1	351.5	19.2333	#DIV/0!	#DIV/0!				IL-28	100	#DIV/0!	#DIV/0!	#DIV/0!	0	#DIV/0!	#DIV/0!	#DIV/0!
	IL-28-1	#DIV/0!	#DIV/0!			#DIV/0!	#DIV/0!	#DIV/0!	#DIV/0!	241.4	209.5	225.45	22.5567	#DIV/0!	#DIV/0!	192.7	210.6	201.65	12.6572	#DIV/0!	#DIV/0!	203.8	229.9	216.85	18.4555	#DIV/0!	#DIV/0!				IL-28-1		#DIV/0!	#DIV/0!	#DIV/0!		#DIV/0!	#DIV/0!	#DIV/0!
	MMP-1	#DIV/0!	#DIV/0!			#DIV/0!	#DIV/0!	#DIV/0!	#DIV/0!	190.3	222.4	206.35	22.6981	#DIV/0!	#DIV/0!	183.8	230.6	207.2	33.0926	#DIV/0!	#DIV/0!	200.7	218.9	209.8	12.8693	#DIV/0!	#DIV/0!				MMP-1	100	#DIV/0!	#DIV/0!	#DIV/0!	0	#DIV/0!	#DIV/0!	#DIV/0!
	MMP-2	102.89	123.468	260.6	278.4	269.5	12.5865	14.4141	2.98447	268.5	259.2	263.85	6.57609	14.2168	1.61379	255.1	248.1	251.6	4.94975	13.7792	1.2951	249.9	238	243.95	8.41457	13.4987	2.2829				MMP-2	100	98.6309	95.5953	93.6496	0	2.29913	2.13979	2.63369
	MMP-3	102.935	123.522	257.9	239.9	248.9	12.7279	13.6799	3.34472	257	285.8	271.4	20.3647	14.4789	4.74453	250	250.5	250.25	0.353553	13.7291	0.0937423	269.1	248.5	258.8	14.5664	14.0371	3.63042				MMP-3	100	105.841	100.36	102.611	0	4.04463	1.71923	3.48757
	MMP-9	111.46	133.752	269.1	260.7	264.9	5.9397	14.0721	1.48866	290.8	307.9	299.35	12.0915	15.2471	2.56765	292.6	261.4	277	22.0617	14.4957	5.11869	284.3	262.4	273.35	15.4856	14.3692	3.68223				MMP-9	100	108.35	103.01	102.111	0	2.02816	3.30367	2.58544
	MMP-10	#DIV/0!	#DIV/0!			#DIV/0!	#DIV/0!	#DIV/0!	#DIV/0!	240	237.6	238.8	1.69706	#DIV/0!	#DIV/0!	215.2	205.4	210.3	6.92965	#DIV/0!	#DIV/0!	203.9	205	204.45	0.777817	#DIV/0!	#DIV/0!				MMP-10	100	#DIV/0!	#DIV/0!	#DIV/0!	0	#DIV/0!	#DIV/0!	#DIV/0!
	MMP-12	103.915	124.698	252.3	262.6	257.45	7.2832	13.9679	1.84942	263.6	261.4	262.5	1.55563	14.1475	0.387863	254.1	256.2	255.15	1.48492	13.8853	0.384354	276.1	252	264.05	17.0413	14.2021	4.13874				MMP-12	100	101.286	99.4088	101.677	0	1.11864	1.11689	2.99408
	cathepsin C	103.5	124.2	243.6	240.5	242.05	2.19203	13.4145	0.607223	244.7	247.9	246.3	2.26274	13.572	0.612333	264.9	250.5	257.7	10.1823	13.9857	2.56983	319.3	258.6	288.95	42.9214	15.0615	9.05072				cathepsin C	100	101.174	104.258	112.278	0	0.609778	1.58853	4.82897
	cathepsin G	105.935	127.122	251.6	237.1	244.35	10.253	13.4458	2.79654	283.9	253.7	268.8	21.3546	14.3262	5.07367	290.6	271.2	280.9	13.7179	14.7424	3.10758	273.9	256.7	265.3	12.1622	14.2035	2.97024				cathepsin G	100	106.548	109.643	105.635	0	3.9351	2.95206	2.88339
	cathepsin K	#DIV/0!	#DIV/0!			#DIV/0!	#DIV/0!	#DIV/0!	#DIV/0!	258	280.6	269.3	15.9806	#DIV/0!	#DIV/0!	297.2	261	279.1	25.5973	#DIV/0!	#DIV/0!	286.3	241.6	263.95	31.6077	#DIV/0!	#DIV/0!				cathepsin K	100	#DIV/0!	#DIV/0!	#DIV/0!	0	#DIV/0!	#DIV/0!	#DIV/0!
	lysozyme	104.7	125.64	261.8	286	273.9	17.112	14.5286	3.97445	248.6	238.4	243.5	7.21249	13.4417	1.9764	260.4	286.4	273.4	18.3848	14.5114	4.27394	247.1	265.3	256.2	12.8693	13.9061	3.27388				lysozyme	100	92.5191	99.8815	95.7155	0	2.97543	4.1242	3.62417
	LTA4H	100.785	120.942	243.5	246.9	245.2	2.40416	13.5915	0.648623	250.4	256.9	253.65	4.59619	13.8989	1.18263	260.4	261.7	261.05	0.919239	14.1626	0.228884	246.7	249.2	247.95	1.76777	13.6923	0.470351				LTA4H	100	102.262	104.202	100.742	0	0.915625	0.438754	0.559487
	M-CSF	104.255	125.106	270.1	253.8	261.95	11.5258	14.1208	2.84957	272	287	279.5	10.6066	14.7291	2.41535	264.4	242	253.2	15.8392	13.8075	4.07119	256.3	239.5	247.9	11.8794	13.6142	3.15487				M-CSF	100	104.308	97.7813	96.4125	0	2.63246	3.46038	3.00222
	CXCR4	112.115	134.538	284.3	262.7	273.5	15.2735	14.3607	3.63688	271	299	285	19.799	14.7557	4.44775	303.6	275.8	289.7	19.6576	14.9141	4.32526	267	278.9	272.95	8.41457	14.3416	2.02504				CXCR4	100	102.75	103.853	99.8666	0	4.04231	3.98107	2.83096
	LL-37	#DIV/0!	#DIV/0!			#DIV/0!	#DIV/0!	#DIV/0!	#DIV/0!	317.3	293.5	305.4	16.8291	#DIV/0!	#DIV/0!	256.4	339.9	298.15	59.0434	#DIV/0!	#DIV/0!	241.3	241.3	241.3	0	#DIV/0!	#DIV/0!				LL-37	100	#DIV/0!	#DIV/0!	#DIV/0!	0	#DIV/0!	#DIV/0!	#DIV/0!
	α1-antitrypsin	#DIV/0!	#DIV/0!			#DIV/0!	#DIV/0!	#DIV/0!	#DIV/0!	358.45	356.75	357.6	1.20208	#DIV/0!	#DIV/0!	368.2	322.05	345.125	38.3605	#DIV/0!	#DIV/0!	382.9	377.7	380.3	11.6673	#DIV/0!	#DIV/0!	#DIV/0!			α1-antitrypsin	100	#DIV/0!	#DIV/0!	#DIV/0!	0	#DIV/0!	#DIV/0!	#DIV/0!
	α1-antitrypsin	#DIV/0!	#DIV/0!			#DIV/0!	#DIV/0!	#DIV/0!	#DIV/0!	223.5	223.5	223.5	0	#DIV/0!	#DIV/0!	218.5	226.6	222.55	5.72756	#DIV/0!	#DIV/0!	246.2	224.5	235.35	15.3442	#DIV/0!	#DIV/0!				α1-antitrypsin	100	#DIV/0!	#DIV/0!	#DIV/0!	0	#DIV/0!	#DIV/0!	#DIV/0!
	α1-antitrypsin-1	#DIV/0!	#DIV/0!			#DIV/0!	#DIV/0!	#DIV/0!	#DIV/0!	493.4	490	491.7	2.40416	#DIV/0!	#DIV/0!	517.9	417.5	467.7	70.9935	#DIV/0!	#DIV/0!	519.6	530.9	525.25	7.99031	#DIV/0!	#DIV/0!				α1-antitrypsin-1	100	#DIV/0!	#DIV/0!	#DIV/0!	0	#DIV/0!	#DIV/0!	#DIV/0!
	CD3	131.805	158.166	333.2	309.6	321.4	16.6877	15.5665	3.38604	320	314.9	317.45	3.60624	15.4391	0.753608	345	312.8	328.9	22.7688	15.8056	4.45775	365.8	334.8	350.3	21.9203	16.4687	3.96259				CD3	100	99.1816	101.536	105.795	0	2.06982	3.92189	3.67432
	CD20	105.515	126.618	281.9	258.6	270.25	16.4756	14.3854	3.90452	278	249.9	263.95	19.8697	14.1648	4.83468	265.8	251	258.4	10.4652	13.9675	2.64709	249.2	275.9	262.55	18.8798	14.1153	4.6307				CD20	100	98.4661	97.0947	98.1219	0	4.3696	3.27581	4.26761
	CD28	113.105	135.726	267.9	266.6	267.25	0.919239	14.1204	0.230251	305.5	274	289.75	22.2739	14.8959	4.89918	306.4	272.4	289.4	24.0416	14.8841	5.28637	271.2	298.1	284.65	19.0212	14.7237	4.29484				CD28	100	105.492	105.408	104.272	0	2.56472	2.75831	2.26254
	CD31	#DIV/0!	#DIV/0!			#DIV/0!	#DIV/0!	#DIV/0!	#DIV/0!	239.5	225.05	232.275	11.4198	#DIV/0!	#DIV/0!	211.85	246.3	229.075	24.3598	#DIV/0!	#DIV/0!	230.35	255.55	242.95	17.8191	#DIV/0!	#DIV/0!	#DIV/0!			CD31	100	#DIV/0!	#DIV/0!	#DIV/0!	0	#DIV/0!	#DIV/0!	#DIV/0!
	CD31	105.285	126.342	269.2	259.7	264.45	6.71751	14.1873	1.65501	279.3	248.7	264	21.6375	14.1714	5.24926	256.1	263.6	259.85	5.3033	14.0242	1.33924	253.2	275.9	264.55	16.0513	14.1908	3.90895				CD31	100	99.8882	98.8507	100.025	0	3.45214	1.49713	2.78198
	CD31-1	#DIV/0!	#DIV/0!			#DIV/0!	#DIV/0!	#DIV/0!	#DIV/0!	199.7	201.4	200.55	1.20208	#DIV/0!	#DIV/0!	167.6	229	198.3	43.4164	#DIV/0!	#DIV/0!	207.5	235.2	221.35	19.5869	#DIV/0!	#DIV/0!				CD31-1	100	#DIV/0!	#DIV/0!	#DIV/0!	0	#DIV/0!	#DIV/0!	#DIV/0!
	CD34	#DIV/0!	#DIV/0!			#DIV/0!	#DIV/0!	#DIV/0!	#DIV/0!	292.8	297.7	295.25	3.46482	#DIV/0!	#DIV/0!	321	273.4	297.2	33.6583	#DIV/0!	#DIV/0!	278.4		278.4	#DIV/0!	#DIV/0!	#DIV/0!				CD34	100	#DIV/0!	#DIV/0!	#DIV/0!	0	#DIV/0!	#DIV/0!	#DIV/0!
	CD40	#DIV/0!	#DIV/0!			#DIV/0!	#DIV/0!	#DIV/0!	#DIV/0!	314.1	322.2	318.15	5.72756	#DIV/0!	#DIV/0!	272.6	362.7	317.65	63.7103	#DIV/0!	#DIV/0!	298.9	298.9	298.9	0	#DIV/0!	#DIV/0!				CD40	100	#DIV/0!	#DIV/0!	#DIV/0!	0	#DIV/0!	#DIV/0!	#DIV/0!
	CD54	#DIV/0!	#DIV/0!			#DIV/0!	#DIV/0!	#DIV/0!	#DIV/0!	424.4	376.4	400.4	33.9411	#DIV/0!	#DIV/0!	350	327.5	338.75	15.9099	#DIV/0!	#DIV/0!	270.4	355.2	312.8	59.9627	#DIV/0!	#DIV/0!				CD54	100	#DIV/0!	#DIV/0!	#DIV/0!	0	#DIV/0!	#DIV/0!	#DIV/0!
	CD56	#DIV/0!	#DIV/0!			#DIV/0!	#DIV/0!	#DIV/0!	#DIV/0!	332.3	281.15	306.725	36.1685	#DIV/0!	#DIV/0!	280.25	270.25	275.25	11.3137	#DIV/0!	#DIV/0!	289.6	331.5	310.55	29.6278	#DIV/0!	#DIV/0!	#DIV/0!			CD56	100	#DIV/0!	#DIV/0!	#DIV/0!	0	#DIV/0!	#DIV/0!	#DIV/0!
	CD56	#DIV/0!	#DIV/0!			#DIV/0!	#DIV/0!	#DIV/0!	#DIV/0!	458	386.3	422.15	50.6996	#DIV/0!	#DIV/0!	327.9	333.9	330.9	4.24264	#DIV/0!	#DIV/0!	381.2	436.4	408.8	39.0323	#DIV/0!	#DIV/0!				CD56	100	#DIV/0!	#DIV/0!	#DIV/0!	0	#DIV/0!	#DIV/0!	#DIV/0!
	CD56-1	#DIV/0!	#DIV/0!			#DIV/0!	#DIV/0!	#DIV/0!	#DIV/0!	206.6	176	191.3	21.6375	#DIV/0!	#DIV/0!	232.6	206.6	219.6	18.3848	#DIV/0!	#DIV/0!	198	226.6	212.3	20.2233	#DIV/0!	#DIV/0!				CD56-1	100	#DIV/0!	#DIV/0!	#DIV/0!	0	#DIV/0!	#DIV/0!	#DIV/0!
	CD80	167.765	201.318	391.8	425.4	408.6	23.7588	17.5482	3.78602	431	422.1	426.55	6.29325	18.0525	0.960928	422.1	425.7	423.9	2.54558	17.9789	0.392987	405.8	431.4	418.6	18.1019	17.8309	2.80734				CD80	100	102.873	102.454	101.611	0	2.37347	2.0895	3.29668
	CD68	112.23	134.676	291	274.5	282.75	11.6673	14.6769	2.67242	270	265	267.5	3.53553	14.1479	0.879302	309.9	252.2	281.05	40.8001	14.6189	9.12889	284.5	297.5	291	9.19239	14.9553	2.03428				CD68	100	96.3953	99.6046	101.897	0	1.77586	5.90065	2.35335
	COX-1	96.375	115.65	233.1	232	232.55	0.777817	13.2184	0.222336	245.2	241	243.1	2.96985	13.6116	0.798284	253.4	250.9	252.15	1.76777	13.9401	0.453818	238	233.9	235.95	2.89914	13.3463	0.810508				COX-1	100	102.975	105.46	100.968	0	0.51031	0.338077	0.516422
	COX-2	#DIV/0!	#DIV/0!			#DIV/0!	#DIV/0!	#DIV/0!	#DIV/0!	219.55	205.4	212.475	10.0056	#DIV/0!	#DIV/0!	200.1	193.1	196.6	4.94975	#DIV/0!	#DIV/0!	201.45	195.4	198.425	4.278	#DIV/0!	#DIV/0!	#DIV/0!			COX-2	100	#DIV/0!	#DIV/0!	#DIV/0!	0	#DIV/0!	#DIV/0!	#DIV/0!
	COX-2	84.86	101.832	203.6	211.4	207.5	5.51543	12.5134	1.74593	236.7	215.8	226.25	14.7785	13.2414	4.12914	219.7	207.5	213.6	8.6267	12.7548	2.61712	206.2	196.3	201.25	7.00036	12.2611	2.30178				COX-2	100	105.818	101.929	97.9839	0	2.93754	2.18153	2.02385
	COX-2-1	#DIV/0!	#DIV/0!			#DIV/0!	#DIV/0!	#DIV/0!	#DIV/0!	202.4	195	198.7	5.23259	#DIV/0!	#DIV/0!	180.5	178.7	179.6	1.27279	#DIV/0!	#DIV/0!	196.7	194.5	195.6	1.55563	#DIV/0!	#DIV/0!				COX-2-1	100	#DIV/0!	#DIV/0!	#DIV/0!	0	#DIV/0!	#DIV/0!	#DIV/0!
		0	0																	0	#DIV/0!										0	100
		0	0																												0	100
		0	0																												0	100
Angiogenesis proteins	angiogenin	111.22	133.464	267.4	268.5	267.95	0.777817	14.1851	0.193091	291.8	288	289.9	2.68701	14.9388	0.600213	285.1	270.9	278	10.0409	14.5351	2.34876	281.3	271.4	276.35	7.00036	14.4782	1.65608				angiogenin	100	105.313	102.467	102.066	0	0.396652	1.27093	0.924584
	HIF	126.753	152.103	311.15	309.35	310.25	3.18198	14.8793	1.00448	329.75	305.55	317.65	17.112	14.8327	2.67968	301.6	311.15	306.375	6.75287	14.5809	1.56102	345.1	321.4	333.25	18.9505	15.407	2.6691	#DIV/0!			HIF	100	97.8354	96.7881	102.266	0	1.84208	1.28275	1.83679
	HIF	60.4	72.48	167.1	160.8	163.95	4.45477	11.3009	1.72915	141.9	138.1	140	2.68701	10.1863	1.28654	141.1	146.5	143.8	3.81838	10.3711	1.75952	154.7	157.8	156.25	2.19203	10.9549	0.909137				HIF	100	90.1369	91.7726	96.9385	0	1.50784	1.74433	1.31914
	HIF-1	193.105	231.726	455.2	457.9	456.55	1.90919	18.4577	0.279805	517.6	473	495.3	31.537	19.4791	4.07282	462.1	475.8	468.95	9.68736	18.7906	1.36253	535.5	485	510.25	35.7089	19.8592	4.42906				HIF-1	100	105.534	101.804	107.593	0	2.17631	0.821166	2.35443
	ET-1	137.893	165.471	341.1	323.5	332.3	13.93	15.789	2.80869	378.7	343.5	361.1	24.8902	16.6821	4.35884	342	338.5	340.25	16.8291	15.9384	3.28029	333.25	357.3	345.275	17.0059	16.1177	3.6885	#DIV/0!			ET-1	100	105.715	100.666	101.845	0	3.46911	2.92983	3.13394
	ET-1 (endothelin-1)	119.68	143.616	303.9	306	304.95	1.48492	15.269	0.317954	356.3	326.1	341.2	21.3546	16.4132	3.88791	259.7	280	269.85	14.3543	14.0727	3.56066	261.6	300	280.8	27.1529	14.4566	6.29784				ET-1 (endothelin-1)	100	107.493	92.1655	94.6792	0	2.10293	1.9393	3.3079
	ET-1-1	156.105	187.326	378.3	341	359.65	26.3751	16.3091	4.8408	401.1	360.9	381	28.4257	16.951	4.82977	424.3	397	410.65	19.304	17.8041	2.99992	404.9	414.6	409.75	6.85894	17.7788	1.07915				ET-1-1	100	103.936	109.167	109.012	0	4.83528	3.92036	2.95998
	VEGF-A	117.803	141.363	284.3	272.4	278.35	8.41457	14.4044	1.87907	286.55	300.2	293.375	9.65201	14.9227	2.14754	332.2	302.95	317.575	20.6829	15.7127	4.10612	283.9	293.55	288.725	6.82358	14.7656	1.54682	#DIV/0!	#DIV/0!	#DIV/0!	VEGF-A	100	103.706	109.167	102.568	0	2.0133	2.99259	1.71294
	VEGF-A	115.735	138.882	264.9	264.8	264.85	0.0707107	13.9789	0.0180914	288.9	300.4	294.65	8.13173	15.007	1.78936	333.3	295.9	314.6	26.4458	15.6576	5.2555	279.4	287.1	283.25	5.44472	14.6222	1.26526				VEGF-A	100	107.355	112.009	104.602	0	0.903728	2.6368	0.641677
	VEGF-A-1	119.87	143.844	303.7	280	291.85	16.7584	14.83	3.74004	284.2	300	292.1	11.1723	14.8384	2.50571	331.1	310	320.55	14.92	15.7679	2.95675	288.4	300	294.2	8.20244	14.909	1.82837				VEGF-A-1	100	100.057	106.325	100.533	0	3.12288	3.34839	2.78421
	VEGF-C	115.255	138.306	278	283.8	280.9	4.10122	14.5515	0.96378	260	284.3	272.15	17.1827	14.2477	4.14629	308.2	308.4	308.3	0.141421	15.4644	0.0295635	296.7	285.7	291.2	7.77817	14.9012	1.73639				VEGF-C	100	97.9121	106.273	102.403	0	2.55504	0.496672	1.35009
	vWF	122.7	147.24	290.6	294.5	292.55	2.75772	14.7963	0.627846	295.9	312.2	304.05	11.5258	15.1799	2.47043	352.4	294.2	323.3	41.1536	15.8013	7.92708	320.6	293.6	307.1	19.0919	15.2801	4.00822				vWF	100	102.593	106.792	103.27	0	1.54914	4.27746	2.31803
	CMG2	56.45	67.74	128	139.8	133.9	8.34386	10.0015	4.08715	126.8	139.6	133.2	9.05097	9.96644	4.4567	137.3	154	145.65	11.8087	10.5726	5.14952	156.3	147.2	151.75	6.43467	10.8573	2.69307				CMG2	100	99.6495	105.71	108.556	0	4.27193	4.61834	3.39011
	CD31	105.285	126.342	269.2	259.7	264.45	6.71751	14.1873	1.65501	279.3	248.7	264	21.6375	14.1714	5.24926	256.1	263.6	259.85	5.3033	14.0242	1.33924	253.2	275.9	264.55	16.0513	14.1908	3.90895	0			CD31	100	99.8882	98.8507	100.025	0	3.45214	1.49713	2.78198
	p-VEGFR	139.345	167.214	343.8	339.45	341.625	14.4603	16.048	2.73345	332.1	356.95	344.525	19.3394	16.1488	3.7392	350.7	345.15	347.925	15.0967	16.1736	2.78224	365.15	353.6	359.375	34.33	16.5997	6.125	#DIV/0!			p-VEGFR	100	100.717	100.525	103.505	0	3.23632	2.75784	4.42923
	p-VEGFR	125.78	150.936	303.2	319.3	311.25	11.3844	15.3552	2.38572	298.4	350.6	324.5	36.911	15.7807	7.15493	278.4	294.2	286.3	11.1723	14.5201	2.61537	365.8	305.7	335.75	42.4971	16.1333	7.85515				p-VEGFR	100	102.771	94.5612	105.067	0	4.77032	2.50055	5.12044
	p-VEGFR-1	152.91	183.492	384.4	359.6	372	17.5362	16.7408	3.08117	365.8	363.3	364.55	1.76777	16.5168	0.323476	423	396.1	409.55	19.0212	17.8271	2.94911	364.5	401.5	383	26.163	17.0662	4.39486				p-VEGFR-1	100	98.6619	106.489	101.944	0	1.70232	3.01514	3.73801
	PDGF	55.97	67.164	125.7	145.4	135.55	13.93	10.0979	6.61198	145.5	152.7	149.1	5.09117	10.7479	2.17987	127.9	138.2	133.05	7.2832	9.97336	3.59641	146.2	137.8	142	5.9397	10.4124	2.70273				PDGF	100	106.437	98.7665	103.114	0	4.39593	5.1042	4.65736
		0	0																												0	100	#DIV/0!	#DIV/0!	#DIV/0!	0	0	0	0
		0	0																												0	100	#DIV/0!	#DIV/0!	#DIV/0!	0	0	0	0
		0	0																												0	100	#DIV/0!	#DIV/0!	#DIV/0!	0	0	0	0
Osteogenesis proteins	BMP-2	0	0																												BMP-2	100	#DIV/0!	#DIV/0!	#DIV/0!	0	0	0	0
	BMP-4	0	0																												BMP-4	100	#DIV/0!	#DIV/0!	#DIV/0!	0	0	0	0
	OPG	126.53	151.836	304.9	317.5	311.2	8.90955	15.3389	1.87578	311.8	342	326.9	21.3546	15.8424	4.16738	358.3	287.2	322.75	50.2753	15.7109	9.71245	290.6	318.3	304.45	19.5869	15.1173	4.19728				OPG	100	103.283	102.425	98.5551	0	3.02158	5.79412	3.03653
	RANKL	67.675	81.21	152.2	160.4	156.3	5.79828	10.7562	2.47521	155.4	171.4	163.4	11.3137	11.0813	4.50526	206.8	190	198.4	11.8794	12.5616	3.69589	165.5	151.8	158.65	9.68736	10.8649	4.02235				RANKL	100	103.023	116.786	101.01	0	3.49024	3.08555	3.24878
	osteocalcin	58.3	69.96	142	140.7	141.35	0.919239	10.3136	0.431165	141.5	153.6	147.55	8.55599	10.6099	3.73071	156.3	152.1	154.2	2.96985	10.9188	1.23787	146.3	133.5	139.9	9.05097	10.243	4.22406				osteocalcin	100	102.873	105.868	99.3161	0	2.08094	0.834518	2.32761
	osteopontin	94.63	113.556	225.1	231.1	228.1	4.24264	13.089	1.23063	247.5	235.8	241.65	8.27315	13.5968	2.21305	246.6	235.6	241.1	7.77817	13.5765	2.08814	231.1	239.8	235.45	6.15183	13.3668	1.70697				osteopontin	100	103.879	103.725	102.123	0	1.72184	1.65939	1.4688
	osteonectin	115.695	138.834	257.3	307.4	282.35	35.426	14.5922	7.9987	276	270.2	273.1	4.10122	14.2718	1.00175	267	326.4	296.7	42.0021	15.0759	8.84857	301.4	308.2	304.8	4.80833	15.3422	1.01622				osteonectin	100	97.8038	103.315	105.14	0	4.50022	8.42363	4.50746
	RUNX2	119.94	143.928	278.6	257.3	267.95	15.0614	13.9995	3.77135	315	314.9	314.95	0.0707107	15.588	0.0145493	311.6	318.4	315	4.80833	15.5896	0.984376	299.2	303.8	301.5	3.25269	15.1504	0.706044				RUNX2	100	111.347	111.358	108.221	0	1.89295	2.37786	2.2387
	osterix	102.285	122.742	235	243.7	239.35	6.15183	13.3409	1.71356	277.8	244.5	261.15	23.5467	14.1343	5.72906	258.3	269.7	264	8.06102	14.2348	1.96971	270.3	246.4	258.35	16.8999	14.0349	4.2015				osterix	100	105.947	106.7	105.202	0	3.72131	1.84164	2.95753
	ALP	115.16	138.192	257.5	264.6	261.05	5.02046	13.8547	1.29928	265.5	297	281.25	22.2739	14.5655	5.11846	329.8	306.8	318.3	16.2635	15.7862	3.21151	281.7	300.3	291	13.1522	14.8964	2.92083				ALP	100	105.13	113.941	107.519	0	3.20887	2.2554	2.11006
	cathepsin K	#DIV/0!	#DIV/0!			#DIV/0!	#DIV/0!	#DIV/0!	#DIV/0!	258	280.6	269.3	15.9806	#DIV/0!	#DIV/0!	297.2	261	279.1	25.5973	#DIV/0!	#DIV/0!	286.3	241.6	263.95	31.6077	#DIV/0!	#DIV/0!	0			cathepsin K	100	#DIV/0!	#DIV/0!	#DIV/0!	0	#DIV/0!	#DIV/0!	#DIV/0!
	HSP-90	82.505	99.006			201.3	10.6066	12.3206	3.43469	193.5	215	204.25	15.2028	12.4397	4.79709	198.8	199.3	199.05	0.353553	12.2289	0.118138	228.1	212.8	220.45	10.8187	13.0747	3.11581	0			HSP-90	100	100.967	99.2561	106.12	0	4.11589	1.77642	3.27525
		0	0
		#DIV/0!	#DIV/0!			#DIV/0!	#DIV/0!	#DIV/0!	#DIV/0!			#DIV/0!	#DIV/0!	#DIV/0!	#DIV/0!			#DIV/0!	#DIV/0!	#DIV/0!	#DIV/0!			#DIV/0!	#DIV/0!	#DIV/0!	#DIV/0!				0	100	#DIV/0!	#DIV/0!	#DIV/0!	0	#DIV/0!	#DIV/0!	#DIV/0!
Cellular migration	α-actin	#DIV/0!	#DIV/0!			#DIV/0!	#DIV/0!	#DIV/0!	#DIV/0!		377.6	377.6	#DIV/0!	#DIV/0!	#DIV/0!		406.9	406.9	#DIV/0!	#DIV/0!	#DIV/0!	410.3	435	422.65	17.4655	#DIV/0!	#DIV/0!				α-actin	100	#DIV/0!	#DIV/0!	#DIV/0!	0	#DIV/0!	#DIV/0!	#DIV/0!
	PLC-b2	#DIV/0!	#DIV/0!			#DIV/0!	#DIV/0!	#DIV/0!	#DIV/0!			#DIV/0!	#DIV/0!	#DIV/0!	#DIV/0!			#DIV/0!	#DIV/0!	#DIV/0!	#DIV/0!			#DIV/0!	#DIV/0!	#DIV/0!	#DIV/0!				PLC-b2	100	#DIV/0!	#DIV/0!	#DIV/0!	0	#DIV/0!	#DIV/0!	#DIV/0!
	PKC	124.09	148.908	322.3	353.1	337.7	21.7789	16.2249	4.05441	302.2	312	307.1	6.92965	15.2527	1.47838	294	275.9	284.95	12.7986	14.5085	2.99526	301.5	320.8	311.15	13.6472	15.3849	2.84245				PKC	100	94.0085	89.4213	94.8232	0	2.7664	3.52483	3.44843
	FAK	#DIV/0!	#DIV/0!			#DIV/0!	#DIV/0!	#DIV/0!	#DIV/0!			#DIV/0!	#DIV/0!	#DIV/0!	#DIV/0!			#DIV/0!	#DIV/0!	#DIV/0!	#DIV/0!			#DIV/0!	#DIV/0!	#DIV/0!	#DIV/0!				FAK	100	#DIV/0!	#DIV/0!	#DIV/0!	0	#DIV/0!	#DIV/0!	#DIV/0!
	Integrin	#DIV/0!	#DIV/0!			#DIV/0!	#DIV/0!	#DIV/0!	#DIV/0!			#DIV/0!	#DIV/0!	#DIV/0!	#DIV/0!			#DIV/0!	#DIV/0!	#DIV/0!	#DIV/0!			#DIV/0!	#DIV/0!	#DIV/0!	#DIV/0!				Integrin	100	#DIV/0!	#DIV/0!	#DIV/0!	0	#DIV/0!	#DIV/0!	#DIV/0!
	ICAM (CD54)	#DIV/0!	#DIV/0!			#DIV/0!	#DIV/0!	#DIV/0!	#DIV/0!			#DIV/0!	#DIV/0!	#DIV/0!	#DIV/0!			#DIV/0!	#DIV/0!	#DIV/0!	#DIV/0!			#DIV/0!	#DIV/0!	#DIV/0!	#DIV/0!				ICAM (CD54)	100	#DIV/0!	#DIV/0!	#DIV/0!	0	#DIV/0!	#DIV/0!	#DIV/0!
	NCAM (CD56)	#DIV/0!	#DIV/0!			#DIV/0!	#DIV/0!	#DIV/0!	#DIV/0!			#DIV/0!	#DIV/0!	#DIV/0!	#DIV/0!			#DIV/0!	#DIV/0!	#DIV/0!	#DIV/0!			#DIV/0!	#DIV/0!	#DIV/0!	#DIV/0!				NCAM (CD56)	100	#DIV/0!	#DIV/0!	#DIV/0!	0	#DIV/0!	#DIV/0!	#DIV/0!
	HCAM (CD44)	#DIV/0!	#DIV/0!			#DIV/0!	#DIV/0!	#DIV/0!	#DIV/0!			#DIV/0!	#DIV/0!	#DIV/0!	#DIV/0!			#DIV/0!	#DIV/0!	#DIV/0!	#DIV/0!			#DIV/0!	#DIV/0!	#DIV/0!	#DIV/0!				HCAM (CD44)	100	#DIV/0!	#DIV/0!	#DIV/0!	0	#DIV/0!	#DIV/0!	#DIV/0!
	PECAM (CD31)	#DIV/0!	#DIV/0!			#DIV/0!	#DIV/0!	#DIV/0!	#DIV/0!			#DIV/0!	#DIV/0!	#DIV/0!	#DIV/0!			#DIV/0!	#DIV/0!	#DIV/0!	#DIV/0!			#DIV/0!	#DIV/0!	#DIV/0!	#DIV/0!				PECAM (CD31)	100	#DIV/0!	#DIV/0!	#DIV/0!	0	#DIV/0!	#DIV/0!	#DIV/0!
	Ep-CAM	#DIV/0!	#DIV/0!			#DIV/0!	#DIV/0!	#DIV/0!	#DIV/0!			#DIV/0!	#DIV/0!	#DIV/0!	#DIV/0!			#DIV/0!	#DIV/0!	#DIV/0!	#DIV/0!			#DIV/0!	#DIV/0!	#DIV/0!	#DIV/0!				Ep-CAM	100	#DIV/0!	#DIV/0!	#DIV/0!	0	#DIV/0!	#DIV/0!	#DIV/0!
	E-cadherin	#DIV/0!	#DIV/0!			#DIV/0!	#DIV/0!	#DIV/0!	#DIV/0!			#DIV/0!	#DIV/0!	#DIV/0!	#DIV/0!			#DIV/0!	#DIV/0!	#DIV/0!	#DIV/0!			#DIV/0!	#DIV/0!	#DIV/0!	#DIV/0!				E-cadherin	100	#DIV/0!	#DIV/0!	#DIV/0!	0	#DIV/0!	#DIV/0!	#DIV/0!
																														p < 0.0272
																														2.71503
																															Prolifration	2.71503	p < 0.0267								Prolifration (Rod)	#DIV/0!	p < 0.03
																															0	control	AC-2.5	AC-5	AC-10	control	AC-2.5	AC-5	AC-10		β-actin	100	102.373	100.06	98.5627	0	2.09166	1.55151	2.18043
																															β-actin	100	102.373	100.06	98.5627	0	2.09166	1.55151	2.18043		α-tubulin	100	100.153	98.4544	99.4463	0	0.841159	1.10865	0.26033
																															α-tubulin	100	100.153	98.4544	99.4463	0	0.841159	1.10865	0.26033		GAPDH	100	100.326	100.88	98.3467	0	2.27766	2.15809	6.15366
																															GAPDH	100	100.326	100.88	98.3467	0	2.27766	2.15809	6.15366		Ki-67	100	#DIV/0!	#DIV/0!	#DIV/0!	0	#DIV/0!	#DIV/0!	#DIV/0!
																															Ki-67	100	94.0057	95.0481	91.3102	0	1.7694	2.66816	3.84535		PCNA	100	95.4839	90.5203	90.2501	0	3.74878	2.42449	3.06619
																															PCNA	100	95.4839	90.5203	90.2501	0	3.74878	2.42449	3.06619		CDK4	100	107.803	99.0557	98.7883	0	3.552	3.46428	2.95805
																															CDK4	100	107.803	99.0557	98.7883	0	3.552	3.46428	2.95805		PLK4	100	97.8883	95.1137	94.4654	0	1.94383	2.57176	2.66809
																															PLK4	100	97.8883	95.1137	94.4654	0	1.94383	2.57176	2.66809		MPM2	100	97.6691	91.1155	95.8525	0	2.77474	3.06153	3.15616
																															MPM2	100	103.627	98.8153	100.333	0	2.87253	2.49106	3.81585		p16	100	97.1207	95.2221	98.1465	0	2.93869	1.5075	3.05318
																															p16	100	97.1207	95.2221	98.1465	0	2.93869	1.5075	3.05318		p27	100	104.929	106.303	113.876	0	4.47213	4.75599	4.65798
																															p21	100	106.934	105.183	105.118	0	1.23411	2.81073	1.68265
																															p27	100	104.929	106.303	113.876	0	4.47213	4.75599	4.65798
																														p < 0.0231
																														2.30991
																															cMyc signaling	2.30991	p < 0.0304
																															β-actin	100	102.373	100.06	98.5627	0	2.09166	1.55151	2.18043
																															α-tubulin	100	100.153	98.4544	99.4463	0	0.841159	1.10865	0.26033
																															GAPDH	100	100.326	100.88	98.3467	0	2.27766	2.15809	6.15366
																															cMyc	100	99.8722	97.257	103.852	0	0.744501	1.25909	2.62361
																															MAX	100	102.211	100.276	100.072	0	2.8512	2.63737	2.34299
																															MAD	100	98.5287	102.405	98.4753	0	3.52584	3.44362	3.52704
																														p < 0.0275
																														2.75408
																															Epigenetic modification		2.62337	p < 0.0285
																																control	AC-2.5	AC-5	AC-10	control	AC-2.5	AC-5	AC-10
																															β-actin	100	102.373	100.06	98.5627	0	2.09166	1.55151	2.18043
																															α-tubulin	100	101.339	97.9619	102.604	0	0.841159	1.10865	0.26033
																															GAPDH	100	100.326	100.88	98.3467	0	2.27766	2.15809	6.15366
																															histone H1	100	99.2802	106.922	99.4371	0	3.80197	1.73141	2.48012
																															KDM4D	100	104.451	118.407	111.762	0	3.276	3.43751	2.70109
																															HDAC-10	100	92.6003	98.2258	96.4762	0	4.0422	2.58709	4.54015
																															DNMT1	100	100.359	101.934	108.158	0	3.5351	3.84402	3.68407
																															MBD4	100	103.835	105.214	103.915	0	2.42862	2.68794	2.69745
																														p < 0.0203
																														2.03103
																															Protein translation		2.00237	p < 0.0226
																															β-actin	100	102.373	100.06	98.5627	0	2.09166	1.55151	2.18043
																															α-tubulin	100	101.339	97.9619	102.604	0	0.841159	1.10865	0.26033
																															GAPDH	100	100.326	100.88	98.3467	0	2.27766	2.15809	6.15366
																															DOHH	100	104.285	97.7179	100.877	0	1.88684	0.213194	0.919219
																															DHS	100	92.6708	91.7053	91.7147	0	3.55495	1.62358	1.47292
																															eIF5A1	100	99.5265	98.469	100.179	0	2.2138	1.55366	3.32823
																															eIF2AK3	100	106.813	109.555	111.992	0	2.38415	2.50342	2.37442
																														p < 0.0281
																														2.80729
																															RAS signaling	2.80729	p < 0.0314								RAS signaling (Rod)
																															β-actin	100	102.373	100.06	98.5627	0	2.09166	1.55151	2.18043		β-actin	100	102.373	100.06	98.5627	0	2.09166	1.55151	2.18043
																															α-tubulin	100	100.153	98.4544	99.4463	0	0.841159	1.10865	0.26033		α-tubulin	100	100.153	98.4544	99.4463	0	0.841159	1.10865	0.26033
																															GAPDH	100	100.326	100.88	98.3467	0	2.27766	2.15809	6.15366		GAPDH	100	100.326	100.88	98.3467	0	2.27766	2.15809	6.15366
																															NRAS	100	104.195	83.398	88.8921	0	2.65352	2.91663	2.99932		NRAS	100	104.195	83.398	88.8921	0	2.65352	2.91663	2.99932
																															KRAS	100	101.208	102.629	98.5066	0	4.62651	3.70246	3.52546		KRAS	100	101.208	102.629	98.5066	0	4.62651	3.70246	3.52546
																															STAT3	100	101.079	106.141	107.361	0	3.10357	1.75577	2.52566		STAT3	100	101.079	105.6	107.361	0	3.10357	1.75577	2.52566
																															pAKT1/2/3	100	99.2289	90.5848	88.6649	0	3.7134	3.19619	2.93584		JNK-1	100	104.692	97.7407	100.816	0	2.34407	2.15527	3.83243
																															JNK-1	100	104.692	97.7407	100.816	0	2.34407	2.15527	3.83243		pAKT1/2/3	100	99.2289	90.5848	88.6649	0	3.7134	3.19619	2.93584
																															PTEN	100	95.5151	89.3881	94.8088	0	2.74441	2.63649	4.48903		PTEN	100	95.5151	89.3881	94.8088	0	2.74441	2.63649	4.48903
																															PKC	100	94.0085	89.4213	94.8232	0	2.7664	3.52483	3.44843		PKC	100	94.0085	89.4213	94.8232	0	2.7664	3.52483	3.44843
																														p < 0.0299
																														2.98875
																															Growth Factors	2.98875	p < 0.0278								Growth Factors (Rod)
																															β-actin	100	102.373	100.06	98.5627	0	2.09166	1.55151	2.18043		β-actin	100	102.373	100.06	98.5627	0	2.09166	1.55151	2.18043
																															α-tubulin	100	100.153	98.4544	99.4463	0	0.841159	1.10865	0.26033		α-tubulin	100	100.153	98.4544	99.4463	0	0.841159	1.10865	0.26033
																															GAPDH	100	100.326	100.88	98.3467	0	2.27766	2.15809	6.15366		GAPDH	100	100.326	100.88	98.3467	0	2.27766	2.15809	6.15366
																															IGFIIR	100	98.5984	100.011	96.1366	0	3.69656	1.40223	2.36605		HGF	100	111.404	107.978	105.248	0	2.91355	2.883	1.45829
																															HGF	100	111.404	107.978	105.248	0	2.91355	2.883	1.45829		TGF-β1	100	97.6791	102.003	100.493	0	3.32039	2.96885	1.89865
																															TGF-β1	100	97.6791	102.003	100.493	0	3.32039	2.96885	1.89865		IGFIIR	100	98.5984	100.011	96.1366	0	3.69656	1.40223	2.36605
																															GH	100	94.3807	84.4441	84.1117	0	4.10472	3.64935	5.12523		GH	100	94.3807	84.4441	84.1117	0	4.10472	3.64935	5.12523
																															GHRH	100	95.6686	93.1419	88.7914	0	4.78976	5.46885	4.8974		GHRH	100	95.6686	93.1419	88.7914	0	4.78976	5.46885	4.8974
																															HER1	100	100.677	104.959	106.624	0	3.29468	2.40043	2.42752		HER1	100	100.677	104.959	106.624	0	3.29468	2.40043	2.42752
																															HER2	100	110.293	96.0151	88.1319	0	4.05483	4.92194	4.55542		HER2	100	110.293	96.0151	88.1319	0	4.05483	4.92194	4.55542
																															ERβ	100	97.0267	101.795	98.4543	0	1.70164	4.33836	1.36778		ERβ	100	97.0267	101.795	98.4543	0	1.70164	4.33836	1.36778
																														p < 0.0257
																														2.56748
																															p53-Rb-E2F signaling
																															β-actin	100	102.373	100.06	98.5627	0	2.09166	1.55151	2.18043
																															α-tubulin	100	100.153	98.4544	99.4463	0	0.841159	1.10865	0.26033
																															GAPDH	100	100.326	100.88	98.3467	0	2.27766	2.15809	6.15366
																															p53	100	104.343	101.242	99.0077	0	1.82455	2.4257	1.19271
																															Rb-1	100	105.9	108.742	114.647	0	2.73316	4.57914	3.79468
																															E2F-1	100	100.185	94.676	99.2219	0	3.51152	3.80345	4.23579
																															MDM2	100	100.56	97.7546	104.755	0	2.49436	1.09124	3.3106
																															CDK4	100	107.803	99.0557	98.7883	0	3.552	3.46428	2.95805
																															p21	100	106.934	105.183	105.118	0	1.23411	2.81073	1.68265
																														p < 0.0273
																														2.7305
																															Inflammation-A	2.7305	p < 0.0285								Inflammation-A (Rod)
																															β-actin	100	102.373	100.06	98.5627	0	2.09166	1.55151	2.18043		β-actin	100	102.373	100.06	98.5627	0	2.09166	1.55151	2.18043
																															α-tubulin	100	100.153	98.4544	99.4463	0	0.841159	1.10865	0.26033		α-tubulin	100	101.339	97.9619	102.604	0	0.841159	1.10865	0.26033
																															GAPDH	100	100.326	100.88	98.3467	0	2.27766	2.15809	6.15366		GAPDH	100	100.326	100.88	98.3467	0	2.27766	2.15809	6.15366
																															CD3	100	99.1816	101.536	105.795	0	2.06982	3.92189	3.67432		CD3	100	99.1816	101.536	105.795	0	2.06982	3.92189	3.67432
																															CD20	100	98.4661	97.0947	98.1219	0	4.3696	3.27581	4.26761		CD20	100	98.4661	97.0947	98.1219	0	4.3696	3.27581	4.26761
																															CD28	100	105.492	105.408	104.272	0	2.56472	2.75831	2.26254		CD28	100	105.492	105.408	104.272	0	2.56472	2.75831	2.26254
																															CD31	100	99.8882	98.8507	100.025	0	3.45214	1.49713	2.78198		CD31	100	99.8882	98.8507	100.025	0	3.45214	1.49713	2.78198
																															CD68	100	96.3953	99.6046	101.897	0	1.77586	5.90065	2.35335		CD68	100	96.3953	99.6046	101.897	0	1.77586	5.90065	2.35335
																															CD80	100	102.873	102.454	101.611	0	2.37347	2.0895	3.29668		cathepsin C	100	101.174	104.258	112.278	0	0.609778	1.58853	4.82897
																															cathepsin C	100	101.174	104.258	112.278	0	0.609778	1.58853	4.82897		cathepsin G	100	106.548	109.643	105.635	0	3.9351	2.95206	2.88339
																															cathepsin G	100	106.548	109.643	105.635	0	3.9351	2.95206	2.88339
																														p < 0.0225
																														2.2501	Inflammation-B										Inflammation-B (Rod)
																															β-actin	100	102.373	100.06	98.5627	0	2.09166	1.55151	2.18043		β-actin	100	102.373	100.06	98.5627	0	2.09166	1.55151	2.18043
																															α-tubulin	100	100.153	98.4544	99.4463	0	0.841159	1.10865	0.26033		α-tubulin	100	101.339	97.9619	102.604	0	0.841159	1.10865	0.26033
																															GAPDH	100	100.326	100.88	98.3467	0	2.27766	2.15809	6.15366		GAPDH	100	100.326	100.88	98.3467	0	2.27766	2.15809	6.15366
																															TNFα	100	106.012	111.328	109.077	0	2.14109	1.39281	2.2967		TNFα	100	106.012	111.328	109.077	0	2.14109	1.39281	2.2967
																															IL-6	100	95.7581	94.0206	93.79	0	3.16168	1.46744	0.837421		IL-6	100	95.7581	94.0206	93.79	0	3.16168	1.46744	0.837421
																															IL-10	100	102.514	97.6193	95.9491	0	2.99725	2.90851	1.45315		IL-10	100	102.514	97.6193	95.9491	0	2.99725	2.90851	1.45315
																															IL-12	100	97.4245	94.578	99.359	0	3.32901	1.73155	1.84973		IL-12	100	97.4245	94.578	99.359	0	3.32901	1.73155	1.84973
																															MMP-2	100	98.6309	95.5953	93.6496	0	2.29913	2.13979	2.63369		COX-2	100	105.818	101.929	97.9839	0	2.93754	2.18153	2.02385
																															MMP-3	100	105.841	100.36	102.611	0	4.04463	1.71923	3.48757		lysozyme	100	92.5191	99.8815	95.7155	0	2.97543	4.1242	3.62417
																															MMP-9	100	108.35	103.01	102.111	0	2.02816	3.30367	2.58544		M-CSF	100	104.308	97.7813	96.4125	0	2.63246	3.46038	3.00222
																															MMP-12	100	101.286	99.4088	101.677	0	1.11864	1.11689	2.99408		MMP-2	100	98.6309	95.5953	93.6496	0	2.29913	2.13979	2.63369
																															lysozyme	100	92.5191	99.8815	95.7155	0	2.97543	4.1242	3.62417		MMP-3	100	105.841	100.36	102.611	0	4.04463	1.71923	3.48757
																															LTA4H	100	102.262	104.202	100.742	0	0.915625	0.438754	0.559487		MMP-9	100	108.35	103.01	102.111	0	2.02816	3.30367	2.58544
																															M-CSF	100	104.308	97.7813	96.4125	0	2.63246	3.46038	3.00222
																															CXCR4	100	102.75	103.853	99.8666	0	4.04231	3.98107	2.83096
																															COX-1	100	102.975	105.46	100.968	0	0.51031	0.338077	0.516422
																															COX-2	100	105.818	101.929	97.9839	0	2.93754	2.18153	2.02385
																														p < 0.0188
																														1.88418
																															Oncogenes
																															β-actin	100	102.373	100.06	98.5627	0	2.09166	1.55151	2.18043
																															α-tubulin	100	100.153	98.4544	99.4463	0	0.841159	1.10865	0.26033
																															GAPDH	100	100.326	100.88	98.3467	0	2.27766	2.15809	6.15366
																															CEA	100	98.1201	100.542	102.491	0	2.17403	2.22155	2.16632
																															14 3 3	100	112.497	104.324	103.145	0	2.05127	2.73501	1.30499
																															survivin	100	110.864	101.817	101.965	0	1.44869	0.791727	0.529457
																															DMBT1	100	98.8687	98.0035	103.444	0	3.7381	1.49518	1.08404
																															TERT	100	107.16	95.2065	96.771	0	0.270482	2.70558	0.764217
																															BRCA2	100	103.27	105.768	102.959	0	2.56744	1.59152	2.61014
																														p < 0.0297
																														2.97126
																															Antioxidant-related proteins
																															β-actin	100	102.373	100.06	98.5627	0	2.09166	1.55151	2.18043
																															α-tubulin	100	100.153	98.4544	99.4463	0	0.841159	1.10865	0.26033
																															GAPDH	100	100.326	100.88	98.3467	0	2.27766	2.15809	6.15366
																															HO-1	100	100.874	101.714	105.983	0	3.88071	4.55041	2.86399
																															SOD-1	100	85.7794	88.7154	88.7154	0	2.5363	3.94544	4.21126
																															GST	100	105.095	104.981	102.174	0	1.96651	2.5782	2.39028
																															LC3	100	102.926	97.5883	104.382	0	2.51685	2.36712	2.57605
																															AMPK	100	101.169	109.8	110.591	0	4.68226	4.67857	3.94013
																															NOS-1	100	97.0917	96.7888	90.5438	0	3.50526	3.73004	4.68159
																															Antioxidant-related protein (Rod)
																														p < 0.026
																														2.60211
																															Cellular protection and survival		2.85403	p < 0.033							Cellular protection and survival (Rod)
																															β-actin	100	102.373	100.06	98.5627	0	2.09166	1.55151	2.18043		β-actin	100	102.373	100.06	98.5627	0	2.09166	1.55151	2.18043
																															α-tubulin	100	100.153	98.4544	99.4463	0	0.841159	1.10865	0.26033		α-tubulin	100	100.153	98.4544	99.4463	0	0.841159	1.10865	0.26033
																															GAPDH	100	100.326	100.88	98.3467	0	2.27766	2.15809	6.15366		GAPDH	100	100.326	100.88	98.3467	0	2.27766	2.15809	6.15366
																															HSP-27	100	95.5058	95.1703	94.1067	0	2.80281	4.23554	3.71208		HSP-27	100	95.5058	95.1703	94.1067	0	2.80281	4.23554	3.71208
																															HSP-70	100	102.631	100.043	103.647	0	2.29895	2.17157	3.1892		HSP-70	100	102.631	100.043	103.647	0	2.29895	2.17157	3.1892
																															TGase-2	100	108.278	109.677	109.277	0	2.78704	1.74219	3.14114		AP-1	100	109.583	106.845	98.6184	0	4.00637	2.4798	2.36725
																															AP-1	100	109.583	106.845	98.6184	0	4.00637	2.4798	2.36725		SP-1	100	99.2566	99.4469	101.284	0	3.06402	2.92611	1.91537
																															SP-1	100	99.2566	99.4469	101.284	0	3.06402	2.92611	1.91537		JNK-1	100	104.692	97.7407	100.816	0	2.34407	2.15527	3.83243
																															JNK-1	100	104.692	97.7407	100.816	0	2.34407	2.15527	3.83243		p38	100	96.7105	100.499	104.166	0	3.82069	3.25383	4.98337
																															p38	100	96.7105	100.499	104.166	0	3.82069	3.25383	4.98337		PTEN	100	95.5151	89.3881	94.8088	0	2.74441	2.63649	4.48903
																															PTEN	100	95.5151	89.3881	94.8088	0	2.74441	2.63649	4.48903		PKC	100	94.0085	89.4213	94.8232	0	2.7664	3.52483	3.44843
																															PKC	100	94.0085	89.4213	94.8232	0	2.7664	3.52483	3.44843		pAKT1/2/3	100	99.2289	90.5848	88.6649	0	3.7134	3.19619	2.93584
																															pAKT1/2/3	100	99.2289	90.5848	88.6649	0	3.7134	3.19619	2.93584		TERT	100	107.16	95.2065	96.771	0	0.270482	2.70558	0.764217
																															TERT	100	107.16	95.2065	96.771	0	0.270482	2.70558	0.764217		Muc-1	100	103.513	90.5554	93.9788	0	1.42757	0.848707	1.88315
																															Muc-1	100	103.513	90.5554	93.9788	0	1.42757	0.848707	1.88315		Muc-4	100	101.37	102.328	102.055	0	1.80717	2.21209	1.67516
																															Muc-4	100	101.37	102.328	102.055	0	1.80717	2.21209	1.67516
																														P < 0.0215
																														2.15082
																															NFkB signaling
																															β-actin	100	102.373	100.06	98.5627	0	2.09166	1.55151	2.18043		NFkB signaling (Rod)
																															α-tubulin	100	100.153	98.4544	99.4463	0	0.841159	1.10865	0.26033		β-actin	100	102.373	100.06	98.5627	0	2.09166	1.55151	2.18043
																															GAPDH	100	100.326	100.88	98.3467	0	2.27766	2.15809	6.15366		α-tubulin	100	100.153	98.4544	99.4463	0	0.841159	1.10865	0.26033
																															NFkB	100	97.896	100.692	100.973	0	1.2813	1.55519	1.31351		GAPDH	100	100.326	100.88	98.3467	0	2.27766	2.15809	6.15366
																															IKK	100	102.473	99.9486	98.5841	0	2.09166	1.55151	2.18043		NFkB	100	97.896	100.692	100.973	0	1.2813	1.55519	1.31351
																															PTEN	100	95.5151	89.3881	94.8088	0	0.841159	1.10865	0.26033		IKK	100	102.473	99.9486	98.5841	0	3.56439	1.36	0.95702
																															pAKT1/2/3	100	99.2289	90.5848	88.6649	0	2.27766	2.15809	6.15366		PTEN	100	95.5151	89.3881	94.8088	0	2.74441	2.63649	4.48903
																															MDR	100	110.075	96.9231	99.673	0	1.2813	1.55519	1.31351		pAKT1/2/3	100	99.2289	90.5848	88.6649	0	3.7134	3.19619	2.93584
																															ERK-1	100	92.1933	93.5071	93.8976	0	3.56439	1.36	0.95702		MDR	100	110.075	96.9231	99.673	0	2.60125	1.99499	1.12734
																															TNFα	100	106.012	111.328	109.077	0	2.74441	2.63649	4.48903		ERK-1	100	92.1933	93.5071	93.8976	0	2.30034	2.178	3.15864
																															p38	100	96.7105	100.499	104.166	0	3.7134	3.19619	2.93584		TNFα	100	106.012	111.328	109.077	0	2.14109	1.39281	2.2967
																															p-p38	100	98.0487	98.8608	98.3032	0	2.60125	1.99499	1.12734
																															GADD45	100	107.337	107.972	102.465	0	2.30034	2.178	3.15864
																															mTOR	100	116.518	116.423	111.264	0	2.14109	1.39281	2.2967
																														p < 0.0223
																														2.23404
																															p53-mediated apoptosis
																															β-actin	100	102.373	100.06	98.5627	0	2.09166	1.55151	2.18043
																															α-tubulin	100	100.153	98.4544	99.4463	0	0.841159	1.10865	0.26033
																															GAPDH	100	100.326	100.88	98.3467	0	2.27766	2.15809	6.15366
																															p53	100	104.343	101.242	99.0077	0	1.82455	2.4257	1.19271
																															MDM2	100	100.56	97.7546	104.755	0	2.49436	1.09124	3.3106
																															BCL2	100	92.5289	95.2466	101.238	0	1.34419	2.73163	3.79429
																															BAX	100	98.0567	95.5624	97.4926	0	3.27345	3.2517	2.17308
																															BAD	100	104.391	106.584	109.299	0	3.2313	2.07183	2.8066
																															BAK	100	96.6037	103.214	94.3802	0	3.06103	2.3883	2.20208
																															AIF	100	105.189	100.985	104.077	0	2.0588	0.648475	2.22563
																															APAF-1	100	103.796	100.625	108.199	0	0.630289	0.887288	3.37627
																															caspase 9	100	99.9355	98.145	100.675	0	1.06648	1.04255	0.498813
																															c-caspase 9	100	95.5571	101.306	102.407	0	1.25152	2.51169	2.87234
																															caspase 3	100	100.501	108.168	110.731	0	2.08274	1.55124	2.83003
																															c-caspase 3	100	103.508	99.0169	100.172	0	3.67841	4.7872	3.42594
																															BID	100	102.687	105.112	95.3648	0	2.30314	3.22892	0.984476
																														p < 0.023
																														2.2959
																															FAS-mediated apoptosis
																															β-actin	100	102.373	100.06	98.5627	0	2.09166	1.55151	2.18043
																															α-tubulin	100	100.153	98.4544	99.4463	0	0.841159	1.10865	0.26033
																															GAPDH	100	100.326	100.88	98.3467	0	2.27766	2.15809	6.15366
																															FASL	100	99.5196	99.1834	97.3658	0	3.37957	1.36142	1.37576
																															FAS	100	96.2255	99.4956	98.394	0	2.41288	3.47619	1.50915
																															FADD	100	109.802	100.385	100.945	0	2.15972	0.696382	2.14739
																															FLIP	100	100.246	100.555	105.968	0	2.67515	1.77599	2.55348
																															BID	100	102.687	105.112	95.3648	0	2.30314	3.22892	0.984476
																															caspase 8	100	98.2085	100.504	102.34	0	1.71232	1.24967	2.335
																															caspase 3	100	100.501	108.168	110.731	0	2.08274	1.55124	2.83003
																															c-caspase 3	100	103.508	99.0169	100.172	0	3.67841	4.7872	3.42594
																															PARP	100	100.477	103.091	101.436	0	2.8311	4.35149	3.02347
																															c-PARP	100	101.541	98.8585	102.855	0	0.226472	3.3912	1.40115
																														p < 0.0237
																														2.3725
																															Angiogenesis
																															β-actin	100	102.373	100.06	98.5627	0	2.09166	1.55151	2.18043
																															α-tubulin	100	100.153	98.4544	99.4463	0	0.841159	1.10865	0.26033
																															GAPDH	100	100.326	100.88	98.3467	0	2.27766	2.15809	6.15366
																															HIF	100	97.8354	96.7881	102.266	0	1.84208	1.28275	1.83679
																															angiogenin	100	105.313	102.467	102.066	0	0.396652	1.27093	0.924584
																															VEGF-A	100	103.706	109.167	102.568	0	2.0133	2.99259	1.71294
																															VEGF-C	100	97.9121	106.273	102.403	0	2.55504	0.496672	1.35009
																															p-VEGFR	100	100.717	100.525	103.505	0	3.23632	2.75784	4.42923
																															vWF	100	102.593	106.792	103.27	0	1.54914	4.27746	2.31803
																															ET-1	100	105.715	100.666	101.845	0	3.46911	2.92983	3.13394
																															CMG2	100	99.6495	105.71	108.556	0	4.27193	4.61834	3.39011
																															CD31	100	99.8882	98.8507	100.025	0	3.45214	1.49713	2.78198
																																		104.2
																														p < 0.0277
																														2.76656
																															Osteogenesis
																															β-actin	100	102.373	100.06	98.5627	0	2.09166	1.55151	2.18043
																															α-tubulin	100	100.153	98.4544	99.4463	0	0.841159	1.10865	0.26033
																															GAPDH	100	100.326	100.88	98.3467	0	2.27766	2.15809	6.15366
																															OPG	100	103.283	102.425	98.5551	0	3.02158	5.79412	3.03653
																															RANKL	100	103.023	116.786	101.01	0	3.49024	3.08555	3.24878
																															osteocalcin	100	102.873	105.868	99.3161	0	2.08094	0.834518	2.32761
																															osteopontin	100	103.879	103.725	102.123	0	1.72184	1.65939	1.4688
																															osteonectin	100	97.8038	103.315	105.14	0	4.50022	8.42363	4.50746
																															RUNX2	100	111.347	111.358	108.221	0	1.89295	2.37786	2.2387
																															osterix	100	105.947	106.7	105.202	0	3.72131	1.84164	2.95753
																															ALP	100	105.13	113.941	107.519	0	3.20887	2.2554	2.11006
																															HSP-90	100	100.967	99.2561	106.12	0	4.11589	1.77642	3.27525
