# Supplementary material for: In vitro protein expression changes in RAW 264.7 cells and HUVECs treated with dialyzed coffee extract by immunoprecipitation high performance liquid chromatography
Source: Sci Rep. 2018 Sep 14;8:13841. doi: 10.1038/s41598-018-32014-z (PMC6138699; doi:10.1038/s41598-018-32014-z)
Supplement: Supplementary file 5 — dataset 5 [file 41598_2018_32014_MOESM5_ESM.xlsx]

## Sheet: Sheet1
QPA-HUVEC-dialyzed coffee extract (DCE)-170628
			control	565ug/mL 177uL/100ug					DCE-2.5	448.2ug/mL 223uL/100ug					DCE-5	468ug/mL 214uL/100ug					DCE-10	395.9ug/mL 253uL/100ug
		elution buffer	112.2	136.4	126.6	102.4	79.1	74.5	66.9	74	78	97.8	91.2
		positive control	250	250	250	250	250	250	250	250	250	250	250																			Total average ratio	Total average ratio	Total average ratio	average STD	average STD	average STD	average STD
			1st	2nd	average	average STD	SQRT	error %	1st	2nd	average	average STD	SQRT	error %	1st	2nd	average	average STD	SQRT	error %	1st	2nd	average	average STD	SQRT	error %					control	DCE-2.5	DCE-5	DCE-10	control	DCE-2.5	DCE-5	DCE-10
Home keeping protein	β-actin	200	530	516.7	523.35	9.40452	20.5755	1.10463	495.1	500	497.55	3.46482	19.9387	0.434827	526.4	502.8	514.6	16.6877	20.3617	1.99266	546	512.7	529.35	23.5467	20.7208	2.70553				β-actin	100	96.905	98.9612	100.706	0	0.769726	1.54864	1.90508
	α-tubulin	200	502.5	558.1	530.3	39.3151	20.7437	4.4685	529.8	490.6	510.2	27.7186	20.2534	3.32344	484.2	509.7	496.95	18.0312	19.9236	2.246	514.5	561.1	537.8	32.9512	20.9237	3.695				α-tubulin	100	97.6365	96.0467	100.868	0	3.89597	3.35725	4.08175
	GAPDH				#DIV/0!	#DIV/0!	#DIV/0!	#DIV/0!	481	472.95	476.975	18.9151	21.1185	2.3432	510.85	504.075	507.462	21.5844	21.7979	2.34378	471.7	462.975	467.337	6.16951	20.864	0.550284	#DIV/0!			GAPDH	100	#DIV/0!	#DIV/0!	#DIV/0!	0	#DIV/0!	#DIV/0!	#DIV/0!
	GAPDH	200	528.4	488.6	508.5	28.1428	20.2114	3.38729	507.3	490.3	498.8	12.0208	19.97	1.49593	515.5	498.3	506.9	12.1622	20.1718	1.4835	491.7	486.8	489.25	3.46482	19.7294	0.444078				GAPDH	100	98.8056	99.804	97.6154	0	2.44161	2.43539	1.91568
	GAPDH-1				#DIV/0!	#DIV/0!	#DIV/0!	#DIV/0!	341.7	291	316.35	35.8503	17.7862	5.51421	368.8	322.5	345.65	32.739	18.5917	4.62874	299.4	299.4	299.4	0	17.3032	0				GAPDH-1	100	#DIV/0!	#DIV/0!	#DIV/0!	0	#DIV/0!	#DIV/0!	#DIV/0!
	GAPDH-2				#DIV/0!	#DIV/0!	#DIV/0!	#DIV/0!	567.7	605.1	586.4	26.4458	24.2157	2.23006	638.8	686.3	662.55	33.5876	25.74	2.50339	613.4	583.4	598.4	21.2132	24.4622	1.75706				GAPDH-2	100	#DIV/0!	#DIV/0!	#DIV/0!	0	#DIV/0!	#DIV/0!	#DIV/0!
	GAPDH-3				#DIV/0!	#DIV/0!	#DIV/0!	#DIV/0!	507.3	505.4	506.35	1.3435	22.5022	0.132578	520.3	509.2	514.75	7.84889	22.6881	0.759513	482.3	482.3	482.3	0	21.9613	0				GAPDH-3	100	#DIV/0!	#DIV/0!	#DIV/0!	0	#DIV/0!	#DIV/0!	#DIV/0!
					#DIV/0!	#DIV/0!	#DIV/0!	#DIV/0!			#DIV/0!	#DIV/0!	#DIV/0!	#DIV/0!			#DIV/0!	#DIV/0!	#DIV/0!	#DIV/0!			#DIV/0!	#DIV/0!	#DIV/0!	#DIV/0!				0		#DIV/0!	#DIV/0!	#DIV/0!	0	#DIV/0!	#DIV/0!	#DIV/0!
Cellular proliferation	Ki-67				#DIV/0!	#DIV/0!	#DIV/0!	#DIV/0!	343.1	365.65	354.375	15.9453	17.3659	2.68889	344.15	361.55	352.85	12.3037	17.2765	1.614	339.2	341.4	340.3	3.9598	16.9175	0.785084	#DIV/0!			Ki-67	100	#DIV/0!	#DIV/0!	#DIV/0!	0	#DIV/0!	#DIV/0!	#DIV/0!
	Ki-67	200	466.5	470.8	468.65	3.04056	19.2003	0.411544	451.4	473.6	462.5	15.6978	19.0394	2.14226	457.7	492.5	475.1	24.6073	19.3675	3.228	460.5	457.1	458.8	2.40416	18.942	0.334469				Ki-67	100	99.1624	100.871	98.655	0	1.2769	1.81977	0.373007
	Ki-67-1				#DIV/0!	#DIV/0!	#DIV/0!	#DIV/0!	234.8	257.7	246.25	16.1927	15.6924	3.23552	230.6	230.6	230.6	0	15.1855	0	217.9	225.7	221.8	5.51543	14.893	1.2357				Ki-67-1	100	#DIV/0!	#DIV/0!	#DIV/0!	0	#DIV/0!	#DIV/0!	#DIV/0!
	PCNA	200	458	463.7	460.85	4.03051	18.9961	0.556923	465.5	450.9	458.2	10.3238	18.9262	1.43082	440.7	457.4	449.05	11.8087	18.6829	1.67748	487.5	454.3	470.9	23.4759	19.2588	3.11617				PCNA	100	99.6321	98.3514	101.383	0	0.993874	1.1172	1.83655
	CDK4				#DIV/0!	#DIV/0!	#DIV/0!	#DIV/0!	411.1	383.067	397.083	19.8226	19.8289	1.97637	424.367	441.467	432.917	23.1224	20.7706	2.36239	427.567	487.633	457.6	42.4735	21.3191	4.71877	#DIV/0!			CDK4	100	#DIV/0!	#DIV/0!	#DIV/0!	0	#DIV/0!	#DIV/0!	#DIV/0!
	CDK4				#DIV/0!	#DIV/0!	#DIV/0!	#DIV/0!	406.1	406.1	406.1	0	20.1519	0	439.4	416	427.7	16.5463	20.6809	1.91598	490.4	490.4	490.4	0	22.145	0				CDK4	100	#DIV/0!	#DIV/0!	#DIV/0!	0	#DIV/0!	#DIV/0!	#DIV/0!
	CDK4-1				#DIV/0!	#DIV/0!	#DIV/0!	#DIV/0!	298.1	298.1	298.1	0	17.2656	0	373.2	373.2	373.2	0	19.3184	0	316.4	396	356.2	56.2857	18.8733	7.6112				CDK4-1	100	#DIV/0!	#DIV/0!	#DIV/0!	0	#DIV/0!	#DIV/0!	#DIV/0!
	CDK4-2				#DIV/0!	#DIV/0!	#DIV/0!	#DIV/0!	529.1	445	487.05	59.4677	22.0692	5.92911	460.5	535.2	497.85	52.8209	22.3126	5.17119	475.9	576.5	526.2	71.1349	22.939	6.54511				CDK4-2
	cMyc				#DIV/0!	#DIV/0!	#DIV/0!	#DIV/0!	408.1	397.9	403	21.0718	19.0589	2.75722	381	428.25	404.625	33.4108	19.1004	4.67887	368.2	365.2	366.7	2.12132	18.125	0.353251	#DIV/0!			cMyc	100	#DIV/0!	#DIV/0!	#DIV/0!	0	#DIV/0!	#DIV/0!	#DIV/0!
	cMyc	150	393.8	355.8	374.8	26.8701	17.3147	4.38518	373.4	393	383.2	13.8593	17.5556	2.2237	356.3	412.1	384.2	39.4566	17.5841	6.18891	377.2	371.2	374.2	4.24264	17.2974	0.706502				cMyc	100	101.391	101.556	99.8999	0	3.30444	5.28705	2.54584
	cMyc-1				#DIV/0!	#DIV/0!	#DIV/0!	#DIV/0!	442.8	402.8	422.8	28.2843	20.5621	3.29073	405.7	444.4	425.05	27.365	20.6167	3.16883	359.2	359.2	359.2	0	18.9526	0				cMyc-1	100	#DIV/0!	#DIV/0!	#DIV/0!	0	#DIV/0!	#DIV/0!	#DIV/0!
	MAX				#DIV/0!	#DIV/0!	#DIV/0!	#DIV/0!	365.95	358.05	362	5.58614	19.0263	0.768613	364.75	375.05	369.9	7.2832	19.2328	0.979683	398.9	405.65	402.275	4.77297	20.0568	0.591498	#DIV/0!			MAX	100	#DIV/0!	#DIV/0!	#DIV/0!	0	#DIV/0!	#DIV/0!	#DIV/0!
	MAX	150	375	346.1	360.55	20.4354	16.8982	3.51642	350.1	345.7	347.9	3.11127	16.5197	0.568423	352.7	363.3	358	7.49533	16.8226	1.31561	367.9	371.4	369.65	2.47487	17.1654	0.41909				MAX	100	97.7599	99.5525	101.581	0	2.04242	2.41602	1.96776
	MAX-1				#DIV/0!	#DIV/0!	#DIV/0!	#DIV/0!	381.8	370.4	376.1	8.06102	19.3933	1.06598	376.8	386.8	381.8	7.07107	19.5397	0.921769	429.9	439.9	434.9	7.07107	20.8543	0.809675				MAX-1	100	#DIV/0!	#DIV/0!	#DIV/0!	0	#DIV/0!	#DIV/0!	#DIV/0!
	MAX-2				#DIV/0!	#DIV/0!	#DIV/0!	#DIV/0!	339.5	407.1	373.3	47.8004	19.321	6.20962	328.2	330.7	329.45	1.76777	18.1508	0.267932	348.1	348.1	348.1	0	18.6574	0				MAX-2	100	#DIV/0!	#DIV/0!	#DIV/0!	0	#DIV/0!	#DIV/0!	#DIV/0!
	MAD				#DIV/0!	#DIV/0!	#DIV/0!	#DIV/0!	420.75	406.7	413.725	13.8239	19.3189	1.6361	352.25	380.55	366.4	20.0111	18.1327	2.97455	356.6	380.15	368.375	16.6524	18.1865	2.5535	#DIV/0!			MAD	100	#DIV/0!	#DIV/0!	#DIV/0!	0	#DIV/0!	#DIV/0!	#DIV/0!
	MAD	150	350.5	382.4	366.45	22.5567	17.0719	3.79763	381.5	387	384.25	3.88909	17.5855	0.626829	398.3	433.2	415.75	24.678	18.4594	3.55784	369.4	416.5	392.95	33.3047	17.8312	5.10701				MAD	100	103.008	108.127	104.447	0	2.21223	3.67774	4.45232
	MAD-1				#DIV/0!	#DIV/0!	#DIV/0!	#DIV/0!	460	426.4	443.2	23.7588	21.0523	2.64538	306.2	327.9	317.05	15.3442	17.8059	2.39125	343.8	343.8	343.8	0	18.5418	0				MAD-1	100	#DIV/0!	#DIV/0!	#DIV/0!	0	#DIV/0!	#DIV/0!	#DIV/0!
	MPM2	175	426.55	390.3	408.425	25.6326	17.8826	3.94173	402.95	423.5	413.225	14.531	18.0286	2.30165	405.4	441.2	423.3	25.3144	18.2898	4.12173	439.45	452.7	446.075	32.7037	18.8198	4.39315	#DIV/0!	#DIV/0!		MPM2	100	100.898	102.263	104.915	0	3.12169	4.03173	4.16744
	MPM2	200	478.4	439.8	459.1	27.2943	18.9499	3.73079	449.7	461.9	455.8	8.6267	18.8627	1.20504	476.8	477.7	477.25	0.636396	19.4229	0.0843112	507.7	567.2	537.45	42.0729	20.9153	4.6985				MPM2	100	99.5395	102.496	110.371	0	2.46791	1.90755	4.21464
	MPM2-1	150	374.7	340.8	357.75	23.9709	16.8152	4.15267	356.2	385.1	370.65	20.4354	17.1945	3.39827	334	404.7	369.35	49.9924	17.1566	8.15915	371.2	338.2	354.7	23.3345	16.7242	4.0878				MPM2-1	100	102.256	102.031	99.4592	0	3.77547	6.15591	4.12023
	MPM2-2				#DIV/0!	#DIV/0!	#DIV/0!	#DIV/0!	303.7	275	289.35	20.294	17.0103	3.4474	365.7	330.4	348.05	24.9609	18.6561	3.52373	279.7	293.5	286.6	9.75807	16.9293	1.68814				MPM2-2	100	#DIV/0!	#DIV/0!	#DIV/0!		#DIV/0!	#DIV/0!	#DIV/0!
	SAK				#DIV/0!	#DIV/0!	#DIV/0!	#DIV/0!	412.167	395.967	404.067	11.4551	19.903	1.22009	454.1	427.733	440.917	29.2507	20.8668	3.80089	450.933	465.533	458.233	42.9921	21.0758	4.67913	#DIV/0!			SAK	100	#DIV/0!	#DIV/0!	#DIV/0!	0	#DIV/0!	#DIV/0!	#DIV/0!
	SAK				#DIV/0!	#DIV/0!	#DIV/0!	#DIV/0!	496.9	496.9	496.9	0	22.2913	0	545.8	568.3	557.05	15.9099	23.6019	1.418	583.6	659.7	621.65	53.8108	24.9329	4.23825				SAK	100	#DIV/0!	#DIV/0!	#DIV/0!	0	#DIV/0!	#DIV/0!	#DIV/0!
	SAK-1				#DIV/0!	#DIV/0!	#DIV/0!	#DIV/0!	254.3	254.3	254.3	0	15.9468	0	355.5	283.7	319.6	50.7703	17.8774	7.65016	237.5	274.5	256	26.163	16	4.98567				SAK-1	100	#DIV/0!	#DIV/0!	#DIV/0!	0	#DIV/0!	#DIV/0!	#DIV/0!
	SAK-2				#DIV/0!	#DIV/0!	#DIV/0!	#DIV/0!	485.3	436.7	461	34.3654	21.4709	3.66028	461	431.2	446.1	21.0718	21.1211	2.33453	531.7	462.4	497.05	49.0025	22.2946	4.81348				SAK-2	100	#DIV/0!	#DIV/0!	#DIV/0!	0	#DIV/0!	#DIV/0!	#DIV/0!
	lamin A				#DIV/0!	#DIV/0!	#DIV/0!	#DIV/0!	356.7	356.7	356.7	0	18.8865	0	312.4	312.4	312.4	0	17.6748	0	326.5	326.5	326.5	0	18.0693	0				lamin A	100	#DIV/0!	#DIV/0!	#DIV/0!	0	#DIV/0!	#DIV/0!	#DIV/0!
					#DIV/0!	#DIV/0!	#DIV/0!	#DIV/0!			#DIV/0!	#DIV/0!	#DIV/0!	#DIV/0!			#DIV/0!	#DIV/0!	#DIV/0!	#DIV/0!			#DIV/0!	#DIV/0!	#DIV/0!	#DIV/0!				0	100	#DIV/0!	#DIV/0!	#DIV/0!	0	#DIV/0!	#DIV/0!	#DIV/0!
	p14				#DIV/0!	#DIV/0!	#DIV/0!	#DIV/0!	500	538.5	519.25	27.2236	22.7871	2.58795	516.4	475.5	495.95	28.9207	22.2699	2.87437	486.9	533.5	510.2	32.9512	22.5876	3.17872				p14	100	#DIV/0!	#DIV/0!	#DIV/0!	0	#DIV/0!	#DIV/0!	#DIV/0!
					#DIV/0!	#DIV/0!	#DIV/0!	#DIV/0!			#DIV/0!	#DIV/0!	#DIV/0!	#DIV/0!			#DIV/0!	#DIV/0!	#DIV/0!	#DIV/0!			#DIV/0!	#DIV/0!	#DIV/0!	#DIV/0!				0	100	#DIV/0!	#DIV/0!	#DIV/0!	0
	p16				#DIV/0!	#DIV/0!	#DIV/0!	#DIV/0!	441.85	438.7	440.275	2.22739	20.9405	0.288776	447.9	411.15	429.525	25.9862	20.566	3.77648	401.85	378.55	390.2	22.4153	19.7017	2.57484	#DIV/0!			p16	100	#DIV/0!	#DIV/0!	#DIV/0!	0	#DIV/0!	#DIV/0!	#DIV/0!
	p16				#DIV/0!	#DIV/0!	#DIV/0!	#DIV/0!	496	496	496	0	22.2711	0	561.5	508.3	534.9	37.6181	23.1279	3.45662	474	419	446.5	38.8909	21.1305	4.26417				p16	100	#DIV/0!	#DIV/0!	#DIV/0!	0	#DIV/0!	#DIV/0!	#DIV/0!
	p16-1				#DIV/0!	#DIV/0!	#DIV/0!	#DIV/0!	387.7	381.4	384.55	4.45477	19.6099	0.577551	334.3	314	324.15	14.3543	18.0042	2.19016	329.7	338.1	333.9	5.9397	18.2729	0.885522				p16-1	100	#DIV/0!	#DIV/0!	#DIV/0!	0	#DIV/0!	#DIV/0!	#DIV/0!
	p21				#DIV/0!	#DIV/0!	#DIV/0!	#DIV/0!	404	378.85	391.425	17.7837	19.7845	2.24643	388.9	422.8	405.85	23.9709	20.1457	2.91081	414.25	415.25	414.75	23.0517	20.3654	2.74141	#DIV/0!			p21	100	#DIV/0!	#DIV/0!	#DIV/0!	0	#DIV/0!	#DIV/0!	#DIV/0!
	p21				#DIV/0!	#DIV/0!	#DIV/0!	#DIV/0!	459.8	448.4	454.1	8.06102	21.3096	0.883677	445.7	500.9	473.3	39.0323	21.7555	4.04174	475.7	509.3	492.5	23.7588	22.1923	2.38365				p21	100	#DIV/0!	#DIV/0!	#DIV/0!	0	#DIV/0!	#DIV/0!	#DIV/0!
	p21-1				#DIV/0!	#DIV/0!	#DIV/0!	#DIV/0!	348.2	309.3	328.75	27.5065	18.1315	4.09946	332.1	344.7	338.4	8.90955	18.3957	1.30787	352.8	321.2	337	22.3446	18.3576	3.26202				p21-1	100	#DIV/0!	#DIV/0!	#DIV/0!	0	#DIV/0!	#DIV/0!	#DIV/0!
	p27				#DIV/0!	#DIV/0!	#DIV/0!	#DIV/0!	830.15	840.3	835.225	7.17713	26.384	1.65846	612.1	607.5	609.8	3.25269	23.1422	0.764929	785.5	785.95	785.725	0.318198	25.7004	0.0755065	#DIV/0!			p27	100	#DIV/0!	#DIV/0!	#DIV/0!	0	#DIV/0!	#DIV/0!	#DIV/0!
	p27				#DIV/0!	#DIV/0!	#DIV/0!	#DIV/0!	1457.6	1457.6	1457.6	0	38.1785	0	1008.6	1008.6	1008.6	0	31.7585	0	1360.9	1360.9	1360.9	0	36.8904	0				p27	100	#DIV/0!	#DIV/0!	#DIV/0!	0	#DIV/0!	#DIV/0!	#DIV/0!
	p27-1				#DIV/0!	#DIV/0!	#DIV/0!	#DIV/0!	202.7	223	212.85	14.3543	14.5894	3.31691	215.6	206.4	211	6.50538	14.5258	1.52986	210.1	211	210.55	0.636396	14.5103	0.151013				p27-1	100	#DIV/0!	#DIV/0!	#DIV/0!	0	#DIV/0!	#DIV/0!	#DIV/0!
					#DIV/0!	#DIV/0!	#DIV/0!	#DIV/0!			#DIV/0!	#DIV/0!	#DIV/0!	#DIV/0!			#DIV/0!	#DIV/0!	#DIV/0!	#DIV/0!			#DIV/0!	#DIV/0!	#DIV/0!	#DIV/0!				0	100	#DIV/0!	#DIV/0!	#DIV/0!	0	#DIV/0!	#DIV/0!	#DIV/0!
					#DIV/0!	#DIV/0!	#DIV/0!	#DIV/0!			#DIV/0!	#DIV/0!	#DIV/0!	#DIV/0!			#DIV/0!	#DIV/0!	#DIV/0!	#DIV/0!			#DIV/0!	#DIV/0!	#DIV/0!	#DIV/0!				0	100	#DIV/0!	#DIV/0!	#DIV/0!	0	#DIV/0!	#DIV/0!	#DIV/0!
					#DIV/0!	#DIV/0!	#DIV/0!	#DIV/0!			#DIV/0!	#DIV/0!	#DIV/0!	#DIV/0!			#DIV/0!	#DIV/0!	#DIV/0!	#DIV/0!			#DIV/0!	#DIV/0!	#DIV/0!	#DIV/0!				0	100	#DIV/0!	#DIV/0!	#DIV/0!	0	#DIV/0!	#DIV/0!	#DIV/0!
Rb signaling pathway	Rb-1				#DIV/0!	#DIV/0!	#DIV/0!	#DIV/0!	470.15	489.6	479.875	13.7532	21.7606	1.15312	532.9	567.2	550.05	25.8094	23.4447	2.416	538.9	521.6	530.25	26.6579	22.9831	2.65155	#DIV/0!			Rb-1	100	#DIV/0!	#DIV/0!	#DIV/0!	0	#DIV/0!	#DIV/0!	#DIV/0!
	Rb-1				#DIV/0!	#DIV/0!	#DIV/0!	#DIV/0!	370.2	370.2	370.2	0	19.2406	0	485.2	556	520.6	50.0632	22.8167	4.69787	492.3	437.3	464.8	38.8909	21.5592	4.09958				Rb-1	100	#DIV/0!	#DIV/0!	#DIV/0!	0	#DIV/0!	#DIV/0!	#DIV/0!
	Rb-1-1				#DIV/0!	#DIV/0!	#DIV/0!	#DIV/0!	570.1	609	589.55	27.5065	24.2807	2.30624	580.6	578.4	579.5	1.55563	24.0728	0.134132	585.5	605.9	595.7	14.425	24.407	1.20352				Rb-1-1	100	#DIV/0!	#DIV/0!	#DIV/0!	0	#DIV/0!	#DIV/0!	#DIV/0!
	E2F-1				#DIV/0!	#DIV/0!	#DIV/0!	#DIV/0!	341.1	342.55	341.825	1.0253	18.4712	0.163911	326.65	321.2	323.925	23.087	17.9794	3.57952	356.05	386.85	371.45	21.7789	19.271	2.91714	#DIV/0!			E2F-1	100	#DIV/0!	#DIV/0!	#DIV/0!	0	#DIV/0!	#DIV/0!	#DIV/0!
	E2F-1-1				#DIV/0!	#DIV/0!	#DIV/0!	#DIV/0!	371.4	371.4	371.4	0	19.2717	0	339.7	366.9	353.3	19.2333	18.7963	2.68588	372.7	391.9	382.3	13.5765	19.5525	1.76014				E2F-1-1	100	#DIV/0!	#DIV/0!	#DIV/0!	0	#DIV/0!	#DIV/0!	#DIV/0!
	E2F-1-2				#DIV/0!	#DIV/0!	#DIV/0!	#DIV/0!	310.8	313.7	312.25	2.05061	17.6706	0.327823	313.6	275.5	294.55	26.9408	17.1625	4.47316	339.4	381.8	360.6	29.9813	18.9895	4.07415				E2F-1-2	100	#DIV/0!	#DIV/0!	#DIV/0!	0	#DIV/0!	#DIV/0!	#DIV/0!
																				#DIV/0!				#DIV/0!	0	#DIV/0!				0	100	#DIV/0!	#DIV/0!	#DIV/0!	0	0	#DIV/0!	#DIV/0!
					#DIV/0!	#DIV/0!	#DIV/0!	#DIV/0!			#DIV/0!	#DIV/0!	#DIV/0!	#DIV/0!			#DIV/0!	#DIV/0!	#DIV/0!	#DIV/0!			#DIV/0!	#DIV/0!	#DIV/0!	#DIV/0!				0	100	#DIV/0!	#DIV/0!	#DIV/0!	0	#DIV/0!	#DIV/0!	#DIV/0!
Epigenetic modification	histone H1				#DIV/0!	#DIV/0!	#DIV/0!	#DIV/0!	400.35	422.05	411.2	15.3442	20.2756	1.85257	380.4	380.8	380.6	2.26274	19.5082	0.29758	417.55	469.25	443.4	36.5574	21.057	4.04005	#DIV/0!			histone H1	100	#DIV/0!	#DIV/0!	#DIV/0!	0	#DIV/0!	#DIV/0!	#DIV/0!
	histone H1				#DIV/0!	#DIV/0!	#DIV/0!	#DIV/0!	413.7	434.6	424.15	14.7785	20.5949	1.72722	388.9	386.1	387.5	1.9799	19.685	0.255145	416	465.9	440.95	35.2846	20.9988	3.92399				histone H1	100	#DIV/0!	#DIV/0!	#DIV/0!	0	#DIV/0!	#DIV/0!	#DIV/0!
	histone H1-1				#DIV/0!	#DIV/0!	#DIV/0!	#DIV/0!	387	409.5	398.25	15.9099	19.9562	1.97792	371.9	375.5	373.7	2.54558	19.3313	0.340014	419.1	472.6	445.85	37.8302	21.1152	4.15612				histone H1-1	100	#DIV/0!	#DIV/0!	#DIV/0!	0	#DIV/0!	#DIV/0!	#DIV/0!
	JMJD2D				#DIV/0!	#DIV/0!	#DIV/0!	#DIV/0!	488.45	436.3	462.375	36.8756	21.5023	3.91239	394.05	344.3	369.175	35.1786	19.2058	4.69087	362.05	359.45	360.75	27.1529	18.9549	3.78393	#DIV/0!			JMJD2D	100	#DIV/0!	#DIV/0!	#DIV/0!	0	#DIV/0!	#DIV/0!	#DIV/0!
	JMJD2D				#DIV/0!	#DIV/0!	#DIV/0!	#DIV/0!	482	429.4	455.7	37.1938	21.3471	4.00092	413.6	367.8	390.7	32.3855	19.7661	4.06205	335.4	294.4	314.9	28.9914	17.7454	4.50193				JMJD2D	100	#DIV/0!	#DIV/0!	#DIV/0!	0	#DIV/0!	#DIV/0!	#DIV/0!
	JMJD2D-1				#DIV/0!	#DIV/0!	#DIV/0!	#DIV/0!	494.9	443.2	469.05	36.5574	21.6576	3.82385	374.5	320.8	347.65	37.9716	18.6454	5.31969	388.7	424.5	406.6	25.3144	20.1643	3.06594				JMJD2D-1	100	#DIV/0!	#DIV/0!	#DIV/0!	0	#DIV/0!	#DIV/0!	#DIV/0!
	HDAC-10				#DIV/0!	#DIV/0!	#DIV/0!	#DIV/0!	423.2	458.6	440.9	25.0316	20.956	3.14757	439.95	487.6	463.775	33.6936	21.5311	3.47539	466.25	445.5	455.875	14.6725	21.3365	1.58669	#DIV/0!			HDAC-10	100	#DIV/0!	#DIV/0!	#DIV/0!	0	#DIV/0!	#DIV/0!	#DIV/0!
	HDAC-10				#DIV/0!	#DIV/0!	#DIV/0!	#DIV/0!	496.3	496.3	496.3	0	22.2778	0	444.7	520	482.35	53.2451	21.9625	5.3749	430.8	413.3	422.05	12.3744	20.5439	1.45539				HDAC-10	100	#DIV/0!	#DIV/0!	#DIV/0!	0	#DIV/0!	#DIV/0!	#DIV/0!
	HDAC-10				#DIV/0!	#DIV/0!	#DIV/0!	#DIV/0!	350.1	420.9	385.5	50.0632	19.6342	6.29513	435.2	455.2	445.2	14.1421	21.0998	1.57587	501.7	477.7	489.7	16.9706	22.1292	1.71799				HDAC-10	100	#DIV/0!	#DIV/0!	#DIV/0!	0	#DIV/0!	#DIV/0!	#DIV/0!
Protein translation	DOHH				#DIV/0!	#DIV/0!	#DIV/0!	#DIV/0!	343.15	343.15	343.15	0	18.5243	0	322.15	322.15	322.15	0	17.9485	0	326.95	326.95	326.95	0	18.0818	0				DOHH	100	#DIV/0!	#DIV/0!	#DIV/0!	0	#DIV/0!	#DIV/0!	#DIV/0!
	DOHH-1				#DIV/0!	#DIV/0!	#DIV/0!	#DIV/0!	339.5	339.5	339.5	0	18.4255	0	303	303	303	0	17.4069	0	326.6	326.6	326.6	0	18.0721	0				DOHH-1	100	#DIV/0!	#DIV/0!	#DIV/0!	0	#DIV/0!	#DIV/0!	#DIV/0!
	DOHH-2				#DIV/0!	#DIV/0!	#DIV/0!	#DIV/0!	346.8	346.8	346.8	0	18.6226	0	341.3	341.3	341.3	0	18.4743	0	327.3	327.3	327.3	0	18.0914	0				DOHH-2	100	#DIV/0!	#DIV/0!	#DIV/0!	0	#DIV/0!	#DIV/0!	#DIV/0!
	DHS				#DIV/0!	#DIV/0!	#DIV/0!	#DIV/0!	332.05	367.25	349.65	24.8902	18.6989	3.49811	330.3	295.5	312.9	24.6073	17.689	3.85773	328.05	299.7	313.875	20.0465	17.7144	3.00654	#DIV/0!			DHS	100	#DIV/0!	#DIV/0!	#DIV/0!	0	#DIV/0!	#DIV/0!	#DIV/0!
	DHS-1				#DIV/0!	#DIV/0!	#DIV/0!	#DIV/0!	307	307	307	0	17.5214	0	301.9	301.9	301.9	0	17.3753	0	304.1	304.1	304.1	0	17.4385	0				DHS-1	100	#DIV/0!	#DIV/0!	#DIV/0!	0	#DIV/0!	#DIV/0!	#DIV/0!
	DHS-2				#DIV/0!	#DIV/0!	#DIV/0!	#DIV/0!	357.1	427.5	392.3	49.7803	19.8066	6.15524	358.7	289.1	323.9	49.2146	17.9972	7.32865	352	295.3	323.65	40.093	17.9903	6.01309				DHS-2	100	#DIV/0!	#DIV/0!	#DIV/0!	0	#DIV/0!	#DIV/0!	#DIV/0!
	eIF5A1-1				#DIV/0!	#DIV/0!	#DIV/0!	#DIV/0!	337.7	336.35	337.025	0.954594	18.3582	0.141521	328.8	337.05	332.925	5.83363	18.2462	0.872313	326.95	342.6	334.775	11.0662	18.2969	1.63935				eIF5A1-1	100	#DIV/0!	#DIV/0!	#DIV/0!	0	#DIV/0!	#DIV/0!	#DIV/0!
	eIF5A1-1-1				#DIV/0!	#DIV/0!	#DIV/0!	#DIV/0!	337.6	337.6	337.6	0	18.3739	0	329.2	329.2	329.2	0	18.1439	0	364	364	364	0	19.0788	0				eIF5A1-1-1	100	#DIV/0!	#DIV/0!	#DIV/0!	0	#DIV/0!	#DIV/0!	#DIV/0!
	eIF5A1-1-2				#DIV/0!	#DIV/0!	#DIV/0!	#DIV/0!	337.8	335.1	336.45	1.90919	18.3426	0.283324	328.4	344.9	336.65	11.6673	18.348	1.71809	289.9	321.2	305.55	22.1324	17.48	3.55843				eIF5A1-1-2	100	#DIV/0!	#DIV/0!	#DIV/0!	0	#DIV/0!	#DIV/0!	#DIV/0!
	STAT3-Fig				#DIV/0!	#DIV/0!	#DIV/0!	#DIV/0!	481.3	481.3	481.3	0	21.9386	0	521.4	521.4	521.4	0	22.8342	0	597.7	597.7	597.7	0	24.4479	0				STAT3-Fig	100	#DIV/0!	#DIV/0!	#DIV/0!	0	#DIV/0!	#DIV/0!	#DIV/0!
Growth factors expressions	HER1				#DIV/0!	#DIV/0!	#DIV/0!	#DIV/0!	394.05	385.95	390	5.72756	19.4106	1.13809	441.85	432.35	437.1	6.71751	20.3512	1.36805	401.15	405.75	403.45	3.25269	19.6302	0.683295	#DIV/0!			HER1	100	#DIV/0!	#DIV/0!	#DIV/0!	0	#DIV/0!	#DIV/0!	#DIV/0!
	HER1-EGFR				#DIV/0!	#DIV/0!	#DIV/0!	#DIV/0!	256.9	240.7	248.8	11.4551	15.7734	2.27617	251.7	232.7	242.2	13.435	15.5628	2.73611	231.8	241	236.4	6.50538	15.3753	1.36659				HER1-EGFR	100	#DIV/0!	#DIV/0!	#DIV/0!	0	#DIV/0!	#DIV/0!	#DIV/0!
	ER1-EGFR-1				#DIV/0!	#DIV/0!	#DIV/0!	#DIV/0!	531.2	531.2	531.2	0	23.0478	0	632	632	632	0	25.1396	0	570.5	570.5	570.5	0	23.8851	0				ER1-EGFR-1	100	#DIV/0!	#DIV/0!	#DIV/0!		#DIV/0!	#DIV/0!	#DIV/0!
	TGF-β1				#DIV/0!	#DIV/0!	#DIV/0!	#DIV/0!	425.8	435.85	430.825	7.10642	20.3405	1.33501	552.85	525	538.925	59.0081	22.0574	6.5338	391.65	387.25	389.45	31.1834	19.4093	4.6192	#DIV/0!			TGF-β1	100	#DIV/0!	#DIV/0!	#DIV/0!	0	#DIV/0!	#DIV/0!	#DIV/0!
	TGF-β1				#DIV/0!	#DIV/0!	#DIV/0!	#DIV/0!	252.6	272.7	262.65	14.2128	16.2065	2.67002	191.8	247.4	219.6	39.3151	14.8189	8.58318	275.2	226.7	250.95	34.2947	15.8414	6.61423				TGF-β1	100	#DIV/0!	#DIV/0!	#DIV/0!	0	#DIV/0!	#DIV/0!	#DIV/0!
	TGF-β1-1				#DIV/0!	#DIV/0!	#DIV/0!	#DIV/0!	599	599	599	0	24.4745	0	913.9	802.6	858.25	78.701	29.2959	4.48442	508.1	547.8	527.95	28.0721	22.9772	2.62417				TGF-β1-1	100	#DIV/0!	#DIV/0!	#DIV/0!	0	#DIV/0!	#DIV/0!	#DIV/0!
	SMAD4				#DIV/0!	#DIV/0!	#DIV/0!	#DIV/0!	671.55	723	697.275	36.3806	26.3583	2.27768	711.3	757.05	734.175	37.2292	27.0932	2.42684	867.25	825.3	846.275	29.6631	29.0772	1.6253	#DIV/0!			SMAD4	100	#DIV/0!	#DIV/0!	#DIV/0!	0	#DIV/0!	#DIV/0!	#DIV/0!
	SMAD4				#DIV/0!	#DIV/0!	#DIV/0!	#DIV/0!	729.4	832.3	780.85	72.7613	27.9437	4.55535	717.9	711	714.45	4.87904	26.7292	0.340873	939.9	856	897.95	59.3263	29.9658	3.2506				SMAD4	100	#DIV/0!	#DIV/0!	#DIV/0!	0	#DIV/0!	#DIV/0!	#DIV/0!
	SMAD4-1				#DIV/0!	#DIV/0!	#DIV/0!	#DIV/0!	613.7	613.7	613.7	0	24.773	0	704.7	803.1	753.9	69.5793	27.4572	4.5128	794.6	794.6	794.6	0	28.1887	0				SMAD4-1	100	#DIV/0!	#DIV/0!	#DIV/0!	0	#DIV/0!	#DIV/0!	#DIV/0!
	HGF				#DIV/0!	#DIV/0!	#DIV/0!	#DIV/0!	635.4	531.8	583.6	73.2563	22.9867	6.65631	579.1	469.55	524.325	77.4635	22.2424	4.82158	600.45	477.45	538.95	105.854	22.1747	7.39639	#DIV/0!			HGF	100	#DIV/0!	#DIV/0!	#DIV/0!	0	#DIV/0!	#DIV/0!	#DIV/0!
	HGF				#DIV/0!	#DIV/0!	#DIV/0!	#DIV/0!	269.1	214.9	242	38.3252	15.5563	7.62753	282.3	282.3	282.3	0	16.8018	0	220.8	247.5	234.15	18.8798	15.302	3.9534				HGF	100	#DIV/0!	#DIV/0!	#DIV/0!	0	#DIV/0!	#DIV/0!	#DIV/0!
	HGF-1				#DIV/0!	#DIV/0!	#DIV/0!	#DIV/0!	1001.7	848.7	925.2	108.187	30.4171	5.6851	875.9	656.8	766.35	154.927	27.683	9.64316	980.1	707.4	843.75	192.828	29.0474	10.8394				HGF-1	100	#DIV/0!	#DIV/0!	#DIV/0!	0	#DIV/0!	#DIV/0!	#DIV/0!
	bFGF				#DIV/0!	#DIV/0!	#DIV/0!	#DIV/0!	369.7	377.45	373.575	5.48008	17.9841	1.15253	372.05	359.6	365.825	20.2586	17.7699	3.18594	344.65	396.15	370.4	52.9623	17.8967	7.65036	#DIV/0!			bFGF	100	#DIV/0!	#DIV/0!	#DIV/0!	0	#DIV/0!	#DIV/0!	#DIV/0!
	bFGF	200	427.1	407.6	417.35	13.7886	17.8143	2.14936	428.1	446.8	437.45	13.2229	18.3698	1.94041	427.9	386.8	407.35	29.0621	17.5314	4.62108	420.4	397	408.7	16.5463	17.5699	2.64502				bFGF	100	103.118	98.4118	98.6277	0	2.04488	3.38522	2.39719
	bFGF-1				#DIV/0!	#DIV/0!	#DIV/0!	#DIV/0!	311.3	308.1	309.7	2.26274	17.5983	0.364647	316.2	332.4	324.3	11.4551	18.0083	1.75081	268.9	395.3	332.1	89.3783	18.2236	12.6557				bFGF-1	100	#DIV/0!	#DIV/0!	#DIV/0!	0	#DIV/0!	#DIV/0!	#DIV/0!
	GH				#DIV/0!	#DIV/0!	#DIV/0!	#DIV/0!	260.25	268.95	264.6	6.15183	16.2145	4.53228	298.1	308.55	303.325	7.38927	17.3811	1.06965	270.95	298.4	284.675	19.4101	16.8093	3.17924	#DIV/0!			GH	100	#DIV/0!	#DIV/0!	#DIV/0!	0	#DIV/0!	#DIV/0!	#DIV/0!
	GH				#DIV/0!	#DIV/0!	#DIV/0!	#DIV/0!	235.7	209.2	222.45	18.7383	14.9148	4.12666	264.9	264.9	264.9	0	16.2757	0	228.3	243.1	235.7	10.4652	15.3525	2.19591				GH	100	#DIV/0!	#DIV/0!	#DIV/0!	0	#DIV/0!	#DIV/0!	#DIV/0!
	GH-1				#DIV/0!	#DIV/0!	#DIV/0!	#DIV/0!	284.8	328.7	306.75	31.042	17.5143	4.9379	331.3	352.2	341.75	14.7785	18.4865	2.1393	313.6	353.7	333.65	28.355	18.2661	4.16258				GH-1	100	#DIV/0!	#DIV/0!	#DIV/0!	0	#DIV/0!	#DIV/0!	#DIV/0!
	GHRH				#DIV/0!	#DIV/0!	#DIV/0!	#DIV/0!	844.45	769.15	806.8	53.2451	28.4039	3.16896	783.7	783.7	783.7	0	27.9896	0	569.65	684.25	626.95	81.0344	25.0325	6.37039	#DIV/0!			GHRH	100	#DIV/0!	#DIV/0!	#DIV/0!	0	#DIV/0!	#DIV/0!	#DIV/0!
	GHRH				#DIV/0!	#DIV/0!	#DIV/0!	#DIV/0!	889.6	739	814.3	106.49	28.5359	6.33792	754	754	754	0	27.4591	0	630.8	680	655.4	34.7897	25.6008	2.61976				GHRH	100	#DIV/0!	#DIV/0!	#DIV/0!	0	#DIV/0!	#DIV/0!	#DIV/0!
	GHRH-1				#DIV/0!	#DIV/0!	#DIV/0!	#DIV/0!	799.3	799.3	799.3	0	28.2719	0	813.4	813.4	813.4	0	28.5202	0	508.5	688.5	598.5	127.279	24.4643	10.121				GHRH-1	100	#DIV/0!	#DIV/0!	#DIV/0!	0	#DIV/0!	#DIV/0!	#DIV/0!
	IGF-1				#DIV/0!	#DIV/0!	#DIV/0!	#DIV/0!	256.1	243.5	249.8	8.90955	15.8051	1.76771	229	253.9	241.45	17.607	15.5387	3.58194	265.8	245.4	255.6	14.425	15.9875	2.78306				IGF-1	100	#DIV/0!	#DIV/0!	#DIV/0!	0	#DIV/0!	#DIV/0!	#DIV/0!
	IGFIIR				#DIV/0!	#DIV/0!	#DIV/0!	#DIV/0!	296.5	294	295.25	1.76777	17.1828	0.298921	307.4	309	308.2	1.13137	17.5556	0.183377	308.9	310	309.45	0.777817	17.5912	0.125599				IGFIIR	100	#DIV/0!	#DIV/0!	#DIV/0!	0	#DIV/0!	#DIV/0!	#DIV/0!
	HER2				#DIV/0!	#DIV/0!	#DIV/0!	#DIV/0!	422	478.45	450.225	39.9162	20.6755	3.53161	531.3	603	567.15	50.6996	22.691	3.63022	610.75	624.85	617.8	9.97021	23.4881	2.04363	#DIV/0!			HER2	100	#DIV/0!	#DIV/0!	#DIV/0!	0	#DIV/0!	#DIV/0!	#DIV/0!
	HER2				#DIV/0!	#DIV/0!	#DIV/0!	#DIV/0!	246.8	259.2	253	8.76812	15.906	1.71807	231	247.1	239.05	11.3844	15.4612	2.35349	222	249.7	235.85	19.5869	15.3574	4.06959				HER2	100	#DIV/0!	#DIV/0!	#DIV/0!	0	#DIV/0!	#DIV/0!	#DIV/0!
	HER2-1				#DIV/0!	#DIV/0!	#DIV/0!	#DIV/0!	597.2	697.7	647.45	71.0642	25.445	5.34516	831.6	958.9	895.25	90.0147	29.9207	4.90696	999.5	1000	999.75	0.353553	31.6188	0.0176805				HER2-1	100	#DIV/0!	#DIV/0!	#DIV/0!	0	#DIV/0!	#DIV/0!	#DIV/0!
	ERβ				#DIV/0!	#DIV/0!	#DIV/0!	#DIV/0!	343.4	343.4	343.4	0	18.5294	0	352.6	318.8	335.7	23.9002	18.2467	2.93402	339.15	339.15	339.15	0	18.4017	0	#DIV/0!			ERβ	100	#DIV/0!	#DIV/0!	#DIV/0!	0	#DIV/0!	#DIV/0!	#DIV/0!
	ERβ				#DIV/0!	#DIV/0!	#DIV/0!	#DIV/0!	352.6	352.6	352.6	0	18.7776	0	275.2	275	275.1	0.141421	16.5861	0.0257003	312.4	312.4	312.4	0	17.6748	0				ERβ	100	#DIV/0!	#DIV/0!	#DIV/0!	0	#DIV/0!	#DIV/0!	#DIV/0!
	ERβ-1				#DIV/0!	#DIV/0!	#DIV/0!	#DIV/0!	334.2	334.2	334.2	0	18.2811	0	430	362.6	396.3	47.659	19.9073	5.84233	365.9	365.9	365.9	0	19.1285	0				ERβ-1	100	#DIV/0!	#DIV/0!	#DIV/0!	0	#DIV/0!	#DIV/0!	#DIV/0!
					#DIV/0!	#DIV/0!	#DIV/0!	#DIV/0!																						0
RAS signaling																														0
	NRAS				#DIV/0!	#DIV/0!	#DIV/0!	#DIV/0!	403.95	385.85	394.9	15.4856	19.154	1.51785	374.7	355.5	365.1	14.7078	18.642	1.47354	311.2	266.1	288.65	31.8905	16.8303	4.83389	#DIV/0!			NRAS	100	#DIV/0!	#DIV/0!	#DIV/0!	0	#DIV/0!	#DIV/0!	#DIV/0!
	NRAS				#DIV/0!	#DIV/0!	#DIV/0!	#DIV/0!	617.7	577.7	597.7	28.2843	24.4479	2.33874	541.4	501.4	521.4	28.2843	22.8342	2.67652	403.2	330.4	366.8	51.4774	19.152	6.78679				NRAS	100	#DIV/0!	#DIV/0!	#DIV/0!	0	#DIV/0!	#DIV/0!	#DIV/0!
	NRAS-1				#DIV/0!	#DIV/0!	#DIV/0!	#DIV/0!	190.2	194	192.1	2.68701	13.86	0.696948	208	209.6	208.8	1.13137	14.4499	0.270556	219.2	201.8	210.5	12.3037	14.5086	2.88098				NRAS-1
	KRAS				#DIV/0!	#DIV/0!	#DIV/0!	#DIV/0!	331.05	345.35	338.2	29.8399	18.2544	4.21136	343	344.35	343.675	0.954594	18.2745	0.207316	325.2	309.3	317.25	11.243	17.5545	2.59199	#DIV/0!			KRAS	100	#DIV/0!	#DIV/0!	#DIV/0!	0	#DIV/0!	#DIV/0!	#DIV/0!
	KRAS				#DIV/0!	#DIV/0!	#DIV/0!	#DIV/0!	391.4	447.9	419.65	39.9515	20.4854	4.6519	457.6	457.6	457.6	0	21.3916	0	423.1	423.1	423.1	0	20.5694	0				KRAS	100	#DIV/0!	#DIV/0!	#DIV/0!	0	#DIV/0!	#DIV/0!	#DIV/0!
	KRAS-1				#DIV/0!	#DIV/0!	#DIV/0!	#DIV/0!	270.7	242.8	256.75	19.7283	16.0234	3.77083	228.4	231.1	229.75	1.90919	15.1575	0.414633	227.3	195.5	211.4	22.486	14.5396	5.18398
	STAT3				#DIV/0!	#DIV/0!	#DIV/0!	#DIV/0!	362	372	367	7.07107	19.1572	0.958765	371.8	353.7	362.75	12.7986	19.046	1.74882	379.3	409.3	394.3	21.2132	19.857	2.65474				STAT3	100	#DIV/0!	#DIV/0!	#DIV/0!	0	#DIV/0!	#DIV/0!	#DIV/0!
	PI3K				#DIV/0!	#DIV/0!	#DIV/0!	#DIV/0!	192	227.7	209.85	25.2437	14.4862	5.84395	186.8	200.3	193.55	9.54594	13.9122	2.43634	189.6	189.6	189.6	0	13.7695	0				PI3K	100	#DIV/0!	#DIV/0!	#DIV/0!	0	#DIV/0!	#DIV/0!	#DIV/0!
	JNK-1				#DIV/0!	#DIV/0!	#DIV/0!	#DIV/0!	220	240	230	14.1421	15.1658	3.02852	190.6	182.3	186.45	5.86899	13.6547	1.56168	193.6	193.6	193.6	0	13.914	0				JNK-1	100	#DIV/0!	#DIV/0!	#DIV/0!	0	#DIV/0!	#DIV/0!	#DIV/0!
	ERK-1				#DIV/0!	#DIV/0!	#DIV/0!	#DIV/0!	181.15	175.15	178.15	4.24264	13.325	1.23085	182.1	178.3	180.2	8.83883	13.4231	2.40644	203.35	185.75	194.55	12.4451	13.9454	3.10946	#DIV/0!			ERK-1	100	#DIV/0!	#DIV/0!	#DIV/0!	0	#DIV/0!	#DIV/0!	#DIV/0!
	pAKT				#DIV/0!	#DIV/0!	#DIV/0!	#DIV/0!	191.8	185.3	188.55	4.59619	13.7314	1.21149	206.5	206.5	206.5	0	14.3701	0	188.9	200	194.45	7.84889	13.9445	1.99826	0			pAKT	100	#DIV/0!	#DIV/0!	#DIV/0!	0	#DIV/0!	#DIV/0!	#DIV/0!
	mTOR				#DIV/0!	#DIV/0!	#DIV/0!	#DIV/0!	210.5	223.4	216.95	9.12168	14.7292	2.08061	216.9	204.8	210.85	8.55599	14.5207	2.00875	206.6	228.2	217.4	15.2735	14.7445	3.45314	0			mTOR	100	#DIV/0!	#DIV/0!	#DIV/0!	0	#DIV/0!	#DIV/0!	#DIV/0!
	PTEN				#DIV/0!	#DIV/0!	#DIV/0!	#DIV/0!	249.8	226.3	238.05	16.617	15.4289	3.43136	267.6	236.3	251.95	22.1324	15.8729	4.29979	253	225.2	239.1	19.6576	15.4629	4.02956	0			PTEN	100	#DIV/0!	#DIV/0!	#DIV/0!	0	#DIV/0!	#DIV/0!	#DIV/0!
	PKC				#DIV/0!	#DIV/0!	#DIV/0!	#DIV/0!	311.3	282.6	296.95	20.294	17.2322	3.3606	221.3	254.7	238	23.6174	15.4272	4.8443	209.4	226.9	218.15	12.3744	14.7699	2.79709	0			PKC	100	#DIV/0!	#DIV/0!	#DIV/0!	0	#DIV/0!	#DIV/0!	#DIV/0!
NFkB signaling pathway	NFkB				#DIV/0!	#DIV/0!	#DIV/0!	#DIV/0!	458.4	503.6	481	31.9612	21.9317	3.26894	483.2	440.4	461.8	30.2642	21.4895	3.22477	436.8	432.2	434.5	3.25269	20.8447	0.373605				NFkB	100	#DIV/0!	#DIV/0!	#DIV/0!	0	#DIV/0!	#DIV/0!	#DIV/0!
	IKK				#DIV/0!	#DIV/0!	#DIV/0!	#DIV/0!	431.2	466.4	448.8	24.8902	21.1849	2.73555	435.5	454.2	444.85	13.2229	21.0915	1.47534	519.6	470.5	495.05	34.7189	22.2497	3.44719				IKK	100	#DIV/0!	#DIV/0!	#DIV/0!	0	#DIV/0!	#DIV/0!	#DIV/0!
	p38				#DIV/0!	#DIV/0!	#DIV/0!	#DIV/0!	424.2	419.5	421.85	3.3234	20.539	0.393135	521.3	562.6	541.95	29.2035	23.2798	2.65895	489.2	506.8	498	12.4451	22.3159	1.2418				p38	100	#DIV/0!	#DIV/0!	#DIV/0!	0	#DIV/0!	#DIV/0!	#DIV/0!
	GADD45				#DIV/0!	#DIV/0!	#DIV/0!	#DIV/0!	183.9	180.5	182.2	2.40416	13.4981	0.657597	195.5	174.9	185.2	14.5664	13.6088	3.85819	191.8	176.5	184.15	10.8187	13.5702	2.89556				GADD45	100	#DIV/0!	#DIV/0!	#DIV/0!	0	#DIV/0!	#DIV/0!	#DIV/0!
	mTOR				#DIV/0!	#DIV/0!	#DIV/0!	#DIV/0!	210.5	223.4	216.95	9.12168	14.7292	2.08061	216.9	204.8	210.85	8.55599	14.5207	2.00875	206.6	228.2	217.4	15.2735	14.7445	3.45314	0			mTOR	100	#DIV/0!	#DIV/0!	#DIV/0!	0	#DIV/0!	#DIV/0!	#DIV/0!
	MDR				#DIV/0!	#DIV/0!	#DIV/0!	#DIV/0!	203.3	203.6	203.45	0.212132	14.2636	0.0521201	178.2	201.6	189.9	16.5463	13.7804	4.26561	183	184.3	183.65	0.919239	13.5518	0.249957	0			MDR	100	#DIV/0!	#DIV/0!	#DIV/0!	0	#DIV/0!	#DIV/0!	#DIV/0!
	ERK-1				#DIV/0!	#DIV/0!	#DIV/0!	#DIV/0!	181.15	175.15	178.15	4.24264	13.325	1.23085	182.1	178.3	180.2	8.83883	13.4231	2.40644	203.35	185.75	194.55	12.4451	13.9454	3.10946	#DIV/0!			ERK-1	100	#DIV/0!	#DIV/0!	#DIV/0!	0	#DIV/0!	#DIV/0!	#DIV/0!
	ERK-1-1				#DIV/0!	#DIV/0!	#DIV/0!	#DIV/0!	161.3	153.9	157.6	5.23259	12.5539	1.64653	172	180.7	176.35	6.15183	13.2797	1.72926	213.9	190.5	202.2	16.5463	14.2197	4.01112				ERK-1-1	100	#DIV/0!	#DIV/0!	#DIV/0!	0	#DIV/0!	#DIV/0!	#DIV/0!
	ERK-1-2				#DIV/0!	#DIV/0!	#DIV/0!	#DIV/0!	201	196.4	198.7	3.25269	14.0961	0.81517	192.2	175.9	184.05	11.5258	13.5665	3.08363	192.8	181	186.9	8.34386	13.6711	2.2078				ERK-1-2	100	#DIV/0!	#DIV/0!	#DIV/0!	0	#DIV/0!	#DIV/0!	#DIV/0!
	pAKT				#DIV/0!	#DIV/0!	#DIV/0!	#DIV/0!	191.8	185.3	188.55	4.59619	13.7314	1.21149	206.5	206.5	206.5	0	14.3701	0	188.9	200	194.45	7.84889	13.9445	1.99826	0			pAKT	100	#DIV/0!	#DIV/0!	#DIV/0!	0	#DIV/0!	#DIV/0!	#DIV/0!
					#DIV/0!	#DIV/0!	#DIV/0!	#DIV/0!			#DIV/0!	#DIV/0!	#DIV/0!	#DIV/0!			#DIV/0!	#DIV/0!	#DIV/0!	#DIV/0!			#DIV/0!	#DIV/0!	#DIV/0!	#DIV/0!				0	100	#DIV/0!	#DIV/0!	#DIV/0!	0	#DIV/0!	#DIV/0!	#DIV/0!
Developmental proteins	SHH				#DIV/0!	#DIV/0!	#DIV/0!	#DIV/0!			#DIV/0!	#DIV/0!	#DIV/0!	#DIV/0!			#DIV/0!	#DIV/0!	#DIV/0!	#DIV/0!			#DIV/0!	#DIV/0!	#DIV/0!	#DIV/0!				SHH	100	#DIV/0!	#DIV/0!	#DIV/0!	0	#DIV/0!	#DIV/0!	#DIV/0!
					#DIV/0!	#DIV/0!	#DIV/0!	#DIV/0!			#DIV/0!	#DIV/0!	#DIV/0!	#DIV/0!			#DIV/0!	#DIV/0!	#DIV/0!	#DIV/0!			#DIV/0!	#DIV/0!	#DIV/0!	#DIV/0!				0	100	#DIV/0!	#DIV/0!	#DIV/0!	0	#DIV/0!	#DIV/0!	#DIV/0!
Transcription factors	AP-1				#DIV/0!	#DIV/0!	#DIV/0!	#DIV/0!	264.5	261.2	239.513	5.63918	15.4647	1.13474	279	279	279	9.88182	16.6994	1.75023	259.85	238.65	249.25	14.9907	15.7254	3.05599	#DIV/0!	#DIV/0!		AP-1	100	#DIV/0!	#DIV/0!	#DIV/0!	0	#DIV/0!	#DIV/0!	#DIV/0!
	AP-1-2				#DIV/0!	#DIV/0!	#DIV/0!	#DIV/0!	310.1	299.2	257.975	8.23779	16.0616	1.58408	297.2	284.8	291	10.9955	17.0587	1.87175	303.9	282.7	293.3	14.9907	17.126	2.52367				AP-1-2	100	#DIV/0!	#DIV/0!	#DIV/0!	0	#DIV/0!	#DIV/0!	#DIV/0!
	AP-1-1				#DIV/0!	#DIV/0!	#DIV/0!	#DIV/0!	218.9	223.2	221.05	3.04056	14.8678	0.685405	260.8	273.2	267	8.76812	16.3401	1.62871	215.8	194.6	205.2	14.9907	14.3248	3.58832				AP-1-1	100	#DIV/0!	#DIV/0!	#DIV/0!	0	#DIV/0!	#DIV/0!	#DIV/0!
	SP-1				#DIV/0!	#DIV/0!	#DIV/0!	#DIV/0!	304.4	285.4	294.9	13.435	17.1727	2.25253	358.3	377	367.65	13.2229	19.1742	1.78241	276	276	276	0	16.6132	0				SP-1	100	#DIV/0!	#DIV/0!	#DIV/0!	0	#DIV/0!	#DIV/0!	#DIV/0!
					#DIV/0!	#DIV/0!	#DIV/0!	#DIV/0!			#DIV/0!	#DIV/0!	#DIV/0!	#DIV/0!			#DIV/0!	#DIV/0!	#DIV/0!	#DIV/0!			#DIV/0!	#DIV/0!	#DIV/0!	#DIV/0!				0	100	#DIV/0!	#DIV/0!	#DIV/0!	0	#DIV/0!	#DIV/0!	#DIV/0!
					#DIV/0!	#DIV/0!	#DIV/0!	#DIV/0!			#DIV/0!	#DIV/0!	#DIV/0!	#DIV/0!			#DIV/0!	#DIV/0!	#DIV/0!	#DIV/0!			#DIV/0!	#DIV/0!	#DIV/0!	#DIV/0!				0	100	#DIV/0!	#DIV/0!	#DIV/0!	0	#DIV/0!	#DIV/0!	#DIV/0!
					#DIV/0!	#DIV/0!	#DIV/0!	#DIV/0!			#DIV/0!	#DIV/0!	#DIV/0!	#DIV/0!			#DIV/0!	#DIV/0!	#DIV/0!	#DIV/0!			#DIV/0!	#DIV/0!	#DIV/0!	#DIV/0!				0	100	#DIV/0!	#DIV/0!	#DIV/0!	0	#DIV/0!	#DIV/0!	#DIV/0!
Wnt1 signaling pathway	Wnt1				#DIV/0!	#DIV/0!	#DIV/0!	#DIV/0!			#DIV/0!	#DIV/0!	#DIV/0!	#DIV/0!			#DIV/0!	#DIV/0!	#DIV/0!	#DIV/0!			#DIV/0!	#DIV/0!	#DIV/0!	#DIV/0!				Wnt1	100	#DIV/0!	#DIV/0!	#DIV/0!	0	#DIV/0!	#DIV/0!	#DIV/0!
	APC				#DIV/0!	#DIV/0!	#DIV/0!	#DIV/0!			#DIV/0!	#DIV/0!	#DIV/0!	#DIV/0!			#DIV/0!	#DIV/0!	#DIV/0!	#DIV/0!			#DIV/0!	#DIV/0!	#DIV/0!	#DIV/0!				APC	100	#DIV/0!	#DIV/0!	#DIV/0!	0	#DIV/0!	#DIV/0!	#DIV/0!
	β-catenin				#DIV/0!	#DIV/0!	#DIV/0!	#DIV/0!			#DIV/0!	#DIV/0!	#DIV/0!	#DIV/0!			#DIV/0!	#DIV/0!	#DIV/0!	#DIV/0!			#DIV/0!	#DIV/0!	#DIV/0!	#DIV/0!				β-catenin	100	#DIV/0!	#DIV/0!	#DIV/0!	0	#DIV/0!	#DIV/0!	#DIV/0!
	snail				#DIV/0!	#DIV/0!	#DIV/0!	#DIV/0!			#DIV/0!	#DIV/0!	#DIV/0!	#DIV/0!			#DIV/0!	#DIV/0!	#DIV/0!	#DIV/0!			#DIV/0!	#DIV/0!	#DIV/0!	#DIV/0!				snail	100	#DIV/0!	#DIV/0!	#DIV/0!	0	#DIV/0!	#DIV/0!	#DIV/0!
	TCF-1				#DIV/0!	#DIV/0!	#DIV/0!	#DIV/0!			#DIV/0!	#DIV/0!	#DIV/0!	#DIV/0!			#DIV/0!	#DIV/0!	#DIV/0!	#DIV/0!			#DIV/0!	#DIV/0!	#DIV/0!	#DIV/0!				TCF-1	100	#DIV/0!	#DIV/0!	#DIV/0!	0	#DIV/0!	#DIV/0!	#DIV/0!
					#DIV/0!	#DIV/0!	#DIV/0!	#DIV/0!			#DIV/0!	#DIV/0!	#DIV/0!	#DIV/0!			#DIV/0!	#DIV/0!	#DIV/0!	#DIV/0!			#DIV/0!	#DIV/0!	#DIV/0!	#DIV/0!				0	100	#DIV/0!	#DIV/0!	#DIV/0!	0	#DIV/0!	#DIV/0!	#DIV/0!
					#DIV/0!	#DIV/0!	#DIV/0!	#DIV/0!			#DIV/0!	#DIV/0!	#DIV/0!	#DIV/0!			#DIV/0!	#DIV/0!	#DIV/0!	#DIV/0!			#DIV/0!	#DIV/0!	#DIV/0!	#DIV/0!				0	100	#DIV/0!	#DIV/0!	#DIV/0!	0	#DIV/0!	#DIV/0!	#DIV/0!
p53 signaling	p53				#DIV/0!	#DIV/0!	#DIV/0!	#DIV/0!	383.95	361.8	372.875	15.6624	19.31	2.07862	401.65	373.95	387.8	19.5869	19.6926	2.49427	355.3	362.05	358.675	16.7938	18.9387	2.31431	#DIV/0!			p53	100	#DIV/0!	#DIV/0!	#DIV/0!	0	#DIV/0!	#DIV/0!	#DIV/0!
	p53				#DIV/0!	#DIV/0!	#DIV/0!	#DIV/0!	374.3	354.3	364.3	14.1421	19.0866	1.92252	390.6	370.2	380.4	14.425	19.5038	1.87839	360.3	390.8	375.55	21.5668	19.3791	2.83128				p53	100	#DIV/0!	#DIV/0!	#DIV/0!	0	#DIV/0!	#DIV/0!	#DIV/0!
	p53-1				#DIV/0!	#DIV/0!	#DIV/0!	#DIV/0!	393.6	369.3	381.45	17.1827	19.5307	2.22748	412.7	377.7	395.2	24.7487	19.8796	3.08362	350.3	333.3	341.8	12.0208	18.4878	1.74326				p53-1	100	#DIV/0!	#DIV/0!	#DIV/0!	0	#DIV/0!	#DIV/0!	#DIV/0!
	MDM2				#DIV/0!	#DIV/0!	#DIV/0!	#DIV/0!	246.8	277.5	262.15	21.7082	16.191	4.05807	240.1	243.5	241.8	2.40416	15.5499	0.495909	271.6	299.4	285.5	19.6576	16.8967	3.38535				MDM2	100	#DIV/0!	#DIV/0!	#DIV/0!	0	#DIV/0!	#DIV/0!	#DIV/0!
	BAX				#DIV/0!	#DIV/0!	#DIV/0!	#DIV/0!	218.7	220	219.35	0.919239	14.8105	0.209318	191.9	180.7	186.3	7.9196	13.6492	2.10337	216.7	233.5	225.1	11.8794	15.0033	2.60477				BAX	100	#DIV/0!	#DIV/0!	#DIV/0!	0	#DIV/0!	#DIV/0!	#DIV/0!
	NOXA				#DIV/0!	#DIV/0!	#DIV/0!	#DIV/0!			#DIV/0!	#DIV/0!	#DIV/0!	#DIV/0!			#DIV/0!	#DIV/0!	#DIV/0!	#DIV/0!			#DIV/0!	#DIV/0!	#DIV/0!	#DIV/0!				NOXA	100	#DIV/0!	#DIV/0!	#DIV/0!	0	#DIV/0!	#DIV/0!	#DIV/0!
	PUMA				#DIV/0!	#DIV/0!	#DIV/0!	#DIV/0!			#DIV/0!	#DIV/0!	#DIV/0!	#DIV/0!			#DIV/0!	#DIV/0!	#DIV/0!	#DIV/0!			#DIV/0!	#DIV/0!	#DIV/0!	#DIV/0!				PUMA	100	#DIV/0!	#DIV/0!	#DIV/0!	0	#DIV/0!	#DIV/0!	#DIV/0!
	BCL2				#DIV/0!	#DIV/0!	#DIV/0!	#DIV/0!	243.7	268.7	256.2	17.6777	16.0062	3.39243	261.8	235.8	248.8	18.3848	15.7734	3.62885	228.6	224.6	226.6	2.82843	15.0532	0.622166				BCL2	100	#DIV/0!	#DIV/0!	#DIV/0!	0	#DIV/0!	#DIV/0!	#DIV/0!
	caspase 9				#DIV/0!	#DIV/0!	#DIV/0!	#DIV/0!	236.5	256.3	246.4	14.0007	15.6971	2.8018	229.5	246.7	238.1	12.1622	15.4305	2.52221	254.7	258	256.35	2.33345	16.0109	0.454099				caspase 9	100	#DIV/0!	#DIV/0!	#DIV/0!	0	#DIV/0!	#DIV/0!	#DIV/0!
	c-caspase 9				#DIV/0!	#DIV/0!	#DIV/0!	#DIV/0!	275.1	300.4	287.75	17.8898	16.9632	3.0617	290.7	260.4	275.55	21.4253	16.5997	3.81497	242.8	222.2	232.5	14.5664	15.248	3.08497				c-caspase 9	100	#DIV/0!	#DIV/0!	#DIV/0!	0	#DIV/0!	#DIV/0!	#DIV/0!
	BAD				#DIV/0!	#DIV/0!	#DIV/0!	#DIV/0!	226.5	244.4	235.45	12.6572	15.3444	2.65269	263.1	234.4	248.75	20.294	15.7718	3.99922	239.8	238.6	239.2	0.848528	15.4661	0.177211				BAD	100	#DIV/0!	#DIV/0!	#DIV/0!	0	#DIV/0!	#DIV/0!	#DIV/0!
	BID				#DIV/0!	#DIV/0!	#DIV/0!	#DIV/0!	318.9	295.5	307.2	16.5463	17.5271	2.65776	268.6	313.2	290.9	31.537	17.0558	5.28113	306.8	305.9	306.35	0.636396	17.5029	0.103814				BID	100	#DIV/0!	#DIV/0!	#DIV/0!	0	#DIV/0!	#DIV/0!	#DIV/0!
	BAK				#DIV/0!	#DIV/0!	#DIV/0!	#DIV/0!	188.5	195.5	192	4.94975	13.8564	1.28079	209.2	191	200.1	12.8693	14.1457	3.16562	173.7	196	184.85	15.7685	13.596	4.17793				BAK	100	#DIV/0!	#DIV/0!	#DIV/0!	0	#DIV/0!	#DIV/0!	#DIV/0!
	APAF-1				#DIV/0!	#DIV/0!	#DIV/0!	#DIV/0!	243	255.6	249.3	8.90955	15.7892	1.77123	262.7	232.5	247.6	21.3546	15.7353	4.22315	253.6	229.6	241.6	16.9706	15.5435	3.45252				APAF-1	100	#DIV/0!	#DIV/0!	#DIV/0!	0	#DIV/0!	#DIV/0!	#DIV/0!
	PARP				#DIV/0!	#DIV/0!	#DIV/0!	#DIV/0!	354	330.6	342.3	16.5463	18.5014	2.38841	259.8	274.7	267.25	10.5359	16.3478	1.95211	235.4	253.7	244.55	12.9401	15.6381	2.61158				PARP	100	#DIV/0!	#DIV/0!	#DIV/0!	0	#DIV/0!	#DIV/0!	#DIV/0!
	c-PARP				#DIV/0!	#DIV/0!	#DIV/0!	#DIV/0!	301.7	284.4	293.05	12.2329	17.1187	2.06584	260.5	258.5	259.5	1.41421	16.109	0.272118	255	270.9	262.95	11.243	16.2157	2.11548				c-PARP	100	#DIV/0!	#DIV/0!	#DIV/0!	0	#DIV/0!	#DIV/0!	#DIV/0!
	AIF				#DIV/0!	#DIV/0!	#DIV/0!	#DIV/0!	178.1	163.2	170.65	10.5359	13.0633	3.04076	156.4	162.7	159.55	4.45477	12.6313	1.38643	175.9	170	172.95	4.17193	13.151	1.19892				AIF	100	#DIV/0!	#DIV/0!	#DIV/0!	0	#DIV/0!	#DIV/0!	#DIV/0!
					#DIV/0!	#DIV/0!	#DIV/0!	#DIV/0!			#DIV/0!	#DIV/0!	#DIV/0!	#DIV/0!			#DIV/0!	#DIV/0!	#DIV/0!	#DIV/0!			#DIV/0!	#DIV/0!	#DIV/0!	#DIV/0!				0	100	#DIV/0!	#DIV/0!	#DIV/0!	0	#DIV/0!	#DIV/0!	#DIV/0!
					#DIV/0!	#DIV/0!	#DIV/0!	#DIV/0!			#DIV/0!	#DIV/0!	#DIV/0!	#DIV/0!			#DIV/0!	#DIV/0!	#DIV/0!	#DIV/0!			#DIV/0!	#DIV/0!	#DIV/0!	#DIV/0!				0	100	#DIV/0!	#DIV/0!	#DIV/0!	0	#DIV/0!	#DIV/0!	#DIV/0!
FAS-related apoptosis	FASL				#DIV/0!	#DIV/0!	#DIV/0!	#DIV/0!	219.2	202.6	210.9	11.738	14.5224	2.74515	214.9	224.8	219.85	7.00036	14.8273	1.5796	215	232.7	223.85	12.5158	14.9616	2.75755				FASL	100	#DIV/0!	#DIV/0!	#DIV/0!	0	#DIV/0!	#DIV/0!	#DIV/0!
	FAS				#DIV/0!	#DIV/0!	#DIV/0!	#DIV/0!	267.5	297.8	282.65	21.4253	16.8122	3.72086	247.4	236.2	241.8	7.9196	15.5499	1.62444	232.2	262.7	247.45	21.5668	15.7305	4.26677				FAS	100	#DIV/0!	#DIV/0!	#DIV/0!	0	#DIV/0!	#DIV/0!	#DIV/0!
	FADD				#DIV/0!	#DIV/0!	#DIV/0!	#DIV/0!	299	262.2	280.6	26.0215	16.7511	4.53398	287.3	313.5	300.4	18.5262	17.3321	3.03746	276.3	260.7	268.5	11.0309	16.386	2.03349				FADD	100	#DIV/0!	#DIV/0!	#DIV/0!	0	#DIV/0!	#DIV/0!	#DIV/0!
	FLIP				#DIV/0!	#DIV/0!	#DIV/0!	#DIV/0!	236.2	246.9	241.55	7.56604	15.5419	1.55407	224.9	246.6	235.75	15.3442	15.3542	3.20304	239.9	253.8	246.85	9.82878	15.7115	1.97141				FLIP	100	#DIV/0!	#DIV/0!	#DIV/0!	0	#DIV/0!	#DIV/0!	#DIV/0!
	caspase 8				#DIV/0!	#DIV/0!	#DIV/0!	#DIV/0!	180.5	183.1	181.8	1.83848	13.4833	0.50436	191.1	180.6	185.85	7.42462	13.6327	1.97792	181.9	173.9	177.9	5.65685	13.3379	1.57746				caspase 8	100	#DIV/0!	#DIV/0!	#DIV/0!	0	#DIV/0!	#DIV/0!	#DIV/0!
	caspase 3				#DIV/0!	#DIV/0!	#DIV/0!	#DIV/0!	177.5	175.3	176.4	1.55563	13.2816	0.439972	187.7	187.7	187.7	0	13.7004	0	181.5	202.5	192	14.8492	13.8564	3.79498				caspase 3	100	#DIV/0!	#DIV/0!	#DIV/0!	0	#DIV/0!	#DIV/0!	#DIV/0!
	c-caspase 3				#DIV/0!	#DIV/0!	#DIV/0!	#DIV/0!	275.6	299.9	287.75	17.1827	16.9632	2.94241	250.4	281.9	266.15	22.2739	16.3141	4.10039	257.7	254.7	256.2	2.12132	16.0062	0.413144				c-caspase 3	100	#DIV/0!	#DIV/0!	#DIV/0!	0	#DIV/0!	#DIV/0!	#DIV/0!
					#DIV/0!	#DIV/0!	#DIV/0!	#DIV/0!			#DIV/0!	#DIV/0!	#DIV/0!	#DIV/0!			#DIV/0!	#DIV/0!	#DIV/0!	#DIV/0!			#DIV/0!	#DIV/0!	#DIV/0!	#DIV/0!				0	100	#DIV/0!	#DIV/0!	#DIV/0!	0	#DIV/0!	#DIV/0!	#DIV/0!
					#DIV/0!	#DIV/0!	#DIV/0!	#DIV/0!			#DIV/0!	#DIV/0!	#DIV/0!	#DIV/0!			#DIV/0!	#DIV/0!	#DIV/0!	#DIV/0!			#DIV/0!	#DIV/0!	#DIV/0!	#DIV/0!				0	100	#DIV/0!	#DIV/0!	#DIV/0!	0	#DIV/0!	#DIV/0!	#DIV/0!
Tumor suppress proteins	PTEN				#DIV/0!	#DIV/0!	#DIV/0!	#DIV/0!	249.8	226.3	238.05	16.617	15.4289	3.43136	267.6	236.3	251.95	22.1324	15.8729	4.29979	253	225.2	239.1	19.6576	15.4629	4.02956				PTEN	100	#DIV/0!	#DIV/0!	#DIV/0!	0	#DIV/0!	#DIV/0!	#DIV/0!
	BRCA1				#DIV/0!	#DIV/0!	#DIV/0!	#DIV/0!			#DIV/0!	#DIV/0!	#DIV/0!	#DIV/0!			#DIV/0!	#DIV/0!	#DIV/0!	#DIV/0!			#DIV/0!	#DIV/0!	#DIV/0!	#DIV/0!				BRCA1	100	#DIV/0!	#DIV/0!	#DIV/0!	0	#DIV/0!	#DIV/0!	#DIV/0!
	BRCA2				#DIV/0!	#DIV/0!	#DIV/0!	#DIV/0!			#DIV/0!	#DIV/0!	#DIV/0!	#DIV/0!			#DIV/0!	#DIV/0!	#DIV/0!	#DIV/0!			#DIV/0!	#DIV/0!	#DIV/0!	#DIV/0!				BRCA2	100	#DIV/0!	#DIV/0!	#DIV/0!	0	#DIV/0!	#DIV/0!	#DIV/0!
	NF-1				#DIV/0!	#DIV/0!	#DIV/0!	#DIV/0!			#DIV/0!	#DIV/0!	#DIV/0!	#DIV/0!			#DIV/0!	#DIV/0!	#DIV/0!	#DIV/0!			#DIV/0!	#DIV/0!	#DIV/0!	#DIV/0!				NF-1	100	#DIV/0!	#DIV/0!	#DIV/0!	0	#DIV/0!	#DIV/0!	#DIV/0!
					#DIV/0!	#DIV/0!	#DIV/0!	#DIV/0!			#DIV/0!	#DIV/0!	#DIV/0!	#DIV/0!			#DIV/0!	#DIV/0!	#DIV/0!	#DIV/0!			#DIV/0!	#DIV/0!	#DIV/0!	#DIV/0!				0	100	#DIV/0!	#DIV/0!	#DIV/0!	0	#DIV/0!	#DIV/0!	#DIV/0!
	ATM				#DIV/0!	#DIV/0!	#DIV/0!	#DIV/0!			#DIV/0!	#DIV/0!	#DIV/0!	#DIV/0!			#DIV/0!	#DIV/0!	#DIV/0!	#DIV/0!			#DIV/0!	#DIV/0!	#DIV/0!	#DIV/0!				ATM	100	#DIV/0!	#DIV/0!	#DIV/0!	0	#DIV/0!	#DIV/0!	#DIV/0!
	PTCH				#DIV/0!	#DIV/0!	#DIV/0!	#DIV/0!			#DIV/0!	#DIV/0!	#DIV/0!	#DIV/0!			#DIV/0!	#DIV/0!	#DIV/0!	#DIV/0!			#DIV/0!	#DIV/0!	#DIV/0!	#DIV/0!				PTCH	100	#DIV/0!	#DIV/0!	#DIV/0!	0	#DIV/0!	#DIV/0!	#DIV/0!
					#DIV/0!	#DIV/0!	#DIV/0!	#DIV/0!			#DIV/0!	#DIV/0!	#DIV/0!	#DIV/0!			#DIV/0!	#DIV/0!	#DIV/0!	#DIV/0!			#DIV/0!	#DIV/0!	#DIV/0!	#DIV/0!				0	100	#DIV/0!	#DIV/0!	#DIV/0!	0	#DIV/0!	#DIV/0!	#DIV/0!
Oncogenes	maspin				#DIV/0!	#DIV/0!	#DIV/0!	#DIV/0!			#DIV/0!	#DIV/0!	#DIV/0!	#DIV/0!			#DIV/0!	#DIV/0!	#DIV/0!	#DIV/0!			#DIV/0!	#DIV/0!	#DIV/0!	#DIV/0!				maspin	100	#DIV/0!	#DIV/0!	#DIV/0!	0	#DIV/0!	#DIV/0!	#DIV/0!
	DMBT1				#DIV/0!	#DIV/0!	#DIV/0!	#DIV/0!	256.1	253.6	254.85	1.76777	15.964	0.346226	240.2	234.6	237.4	3.9598	15.4078	0.830544	277.7	239.8	258.75	26.7993	16.0857	5.05105				DMBT1	100	#DIV/0!	#DIV/0!	#DIV/0!	0	#DIV/0!	#DIV/0!	#DIV/0!
	PIM-1				#DIV/0!	#DIV/0!	#DIV/0!	#DIV/0!			#DIV/0!	#DIV/0!	#DIV/0!	#DIV/0!			#DIV/0!	#DIV/0!	#DIV/0!	#DIV/0!			#DIV/0!	#DIV/0!	#DIV/0!	#DIV/0!				PIM-1	100	#DIV/0!	#DIV/0!	#DIV/0!	0	#DIV/0!	#DIV/0!	#DIV/0!
	CEA				#DIV/0!	#DIV/0!	#DIV/0!	#DIV/0!	243	242	242.5	0.707107	15.5724	0.145689	242.6	257.1	249.85	10.253	15.8066	2.03121	206.1	200.9	203.5	3.67696	14.2653	0.899384				CEA	100	#DIV/0!	#DIV/0!	#DIV/0!	0	#DIV/0!	#DIV/0!	#DIV/0!
	14 3 3				#DIV/0!	#DIV/0!	#DIV/0!	#DIV/0!	258.5	238.5	248.5	14.1421	15.7639	2.80613	234.2	235.9	235.05	1.20208	15.3313	0.255382	236.9	213.3	225.1	16.6877	15.0033	3.64047				14 3 3	100	#DIV/0!	#DIV/0!	#DIV/0!	0	#DIV/0!	#DIV/0!	#DIV/0!
	survivin				#DIV/0!	#DIV/0!	#DIV/0!	#DIV/0!	219.9	239.8	229.85	14.0714	15.1608	3.01553	204.2	219.5	211.85	10.8187	14.5551	2.5216	211.3	227	219.15	11.1016	14.8037	2.50158				survivin	100	#DIV/0!	#DIV/0!	#DIV/0!	0	#DIV/0!	#DIV/0!	#DIV/0!
	Muc1				#DIV/0!	#DIV/0!	#DIV/0!	#DIV/0!	307.3	338	322.65	21.7082	17.9625	3.30929	312.1	312.2	312.15	0.0707107	17.6678	0.0113258	319.9	315.3	317.6	3.25269	17.8213	0.510769				Muc1	100	#DIV/0!	#DIV/0!	#DIV/0!	0	#DIV/0!	#DIV/0!	#DIV/0!
	Muc4				#DIV/0!	#DIV/0!	#DIV/0!	#DIV/0!	349.7	320.7	335.2	20.5061	18.3085	3.01338	339.7	366.6	353.15	19.0212	18.7923	2.65775	345.2	326.1	335.65	13.5057	18.3208	1.99204				Muc4	100	#DIV/0!	#DIV/0!	#DIV/0!	0	#DIV/0!	#DIV/0!	#DIV/0!
																														0
																														0
Cellular protection and survival	HO-1				#DIV/0!	#DIV/0!	#DIV/0!	#DIV/0!	125.3	128.2	126.75	2.05061	11.2583	0.805673	137.4	154.6	146	12.1622	12.083	4.08184	170	185.1	177.55	10.6773	13.3248	2.96295				HO-1	100	#DIV/0!	#DIV/0!	#DIV/0!	0	#DIV/0!	#DIV/0!	#DIV/0!
	HSP-27				#DIV/0!	#DIV/0!	#DIV/0!	#DIV/0!	250	254.6	252.3	3.25269	15.884	0.642544	276.6	257.2	266.9	13.7179	16.3371	2.53765	219.1	222	220.55	2.05061	14.8509	0.46381				HSP-27	100	#DIV/0!	#DIV/0!	#DIV/0!	0	#DIV/0!	#DIV/0!	#DIV/0!
	HSP-70				#DIV/0!	#DIV/0!	#DIV/0!	#DIV/0!	203.8	182.7	193.25	14.92	13.9014	3.78851	154.8	168.2	161.5	9.47523	12.7083	2.8917	193.4	180.3	186.85	9.2631	13.6693	2.44877				HSP-70	100	#DIV/0!	#DIV/0!	#DIV/0!	0	#DIV/0!	#DIV/0!	#DIV/0!
	HSP-90				#DIV/0!	#DIV/0!	#DIV/0!	#DIV/0!	182.3	203.1	192.7	14.7078	13.8816	3.74608	175.2	168.6	171.9	4.6669	13.1111	1.34836	192.2	207.8	200	11.0309	14.1421	2.72071				HSP-90	100	#DIV/0!	#DIV/0!	#DIV/0!	0	#DIV/0!	#DIV/0!	#DIV/0!
	SOD-1				#DIV/0!	#DIV/0!	#DIV/0!	#DIV/0!	259	259	259	0	16.0935	0	201.8	217.1	209.45	10.8187	14.4724	2.55014	194.5	246.1	220.3	36.4867	14.8425	7.96401				SOD-1	100	#DIV/0!	#DIV/0!	#DIV/0!	0	#DIV/0!	#DIV/0!	#DIV/0!
	LC3				#DIV/0!	#DIV/0!	#DIV/0!	#DIV/0!	268.9	225.7	247.3	30.547	15.7258	5.99632	213.2	212.5	212.85	0.494975	14.5894	0.116206	214.7	243.4	229.05	20.294	15.1344	4.33602				LC3	100	#DIV/0!	#DIV/0!	#DIV/0!	0	#DIV/0!	#DIV/0!	#DIV/0!
	GST				#DIV/0!	#DIV/0!	#DIV/0!	#DIV/0!	210.65	215.75	213.2	4.87904	14.6014	1.13626	218.9	214.15	216.525	3.35876	14.7147	0.764338	206.6	233.9	220.25	19.3747	14.8274	3.9038	#DIV/0!			GST	100	#DIV/0!	#DIV/0!	#DIV/0!	0	#DIV/0!	#DIV/0!	#DIV/0!
	GST				#DIV/0!	#DIV/0!	#DIV/0!	#DIV/0!	206.7	218.7	212.7	8.48528	14.5842	1.97515	215	215	215	0	14.6629	0	211.6	266.3	238.95	38.6787	15.458	7.79006				GST	100	#DIV/0!	#DIV/0!	#DIV/0!	0	#DIV/0!	#DIV/0!	#DIV/0!
	GST-1				#DIV/0!	#DIV/0!	#DIV/0!	#DIV/0!	214.6	212.8	213.7	1.27279	14.6185	0.297357	222.8	213.3	218.05	6.71751	14.7665	1.52868	201.6	201.5	201.55	0.0707107	14.1968	0.0175402				GST-1		#DIV/0!	#DIV/0!	#DIV/0!		#DIV/0!	#DIV/0!	#DIV/0!
	AMPK				#DIV/0!	#DIV/0!	#DIV/0!	#DIV/0!	343.1	310.6	326.85	22.981	18.079	3.45581	206.9	232.2	219.55	17.8898	14.8172	3.99442	197	221.6	209.3	17.3948	14.4672	4.07255				AMPK	100	#DIV/0!	#DIV/0!	#DIV/0!	0	#DIV/0!	#DIV/0!	#DIV/0!
	hTERT				#DIV/0!	#DIV/0!	#DIV/0!	#DIV/0!	220.7	205.5	213.1	10.748	14.5979	2.49081	228.1	222.4	225.25	4.03051	15.0083	0.890708	226.6	229.6	228.1	2.12132	15.103	0.463922				hTERT	100	#DIV/0!	#DIV/0!	#DIV/0!	0	#DIV/0!	#DIV/0!	#DIV/0!
	pAKT				#DIV/0!	#DIV/0!	#DIV/0!	#DIV/0!	191.8	185.3	188.55	4.59619	13.7314	1.21149	206.5	206.5	206.5	0	14.3701	0	188.9	200	194.45	7.84889	13.9445	1.99826				pAKT	100	#DIV/0!	#DIV/0!	#DIV/0!	0	#DIV/0!	#DIV/0!	#DIV/0!
	mTOR				#DIV/0!	#DIV/0!	#DIV/0!	#DIV/0!	210.5	223.4	216.95	9.12168	14.7292	2.08061	216.9	204.8	210.85	8.55599	14.5207	2.00875	206.6	228.2	217.4	15.2735	14.7445	3.45314				mTOR	100	#DIV/0!	#DIV/0!	#DIV/0!	0	#DIV/0!	#DIV/0!	#DIV/0!
	PKC				#DIV/0!	#DIV/0!	#DIV/0!	#DIV/0!	311.3	282.6	296.95	20.294	17.2322	3.3606	221.3	254.7	238	23.6174	15.4272	4.8443	209.4	226.9	218.15	12.3744	14.7699	2.79709	0			PKC	100	#DIV/0!	#DIV/0!	#DIV/0!	0	#DIV/0!	#DIV/0!	#DIV/0!
	MDR				#DIV/0!	#DIV/0!	#DIV/0!	#DIV/0!	203.3	203.6	203.45	0.212132	14.2636	0.0521201	178.2	201.6	189.9	16.5463	13.7804	4.26561	183	184.3	183.65	0.919239	13.5518	0.249957				MDR	100	#DIV/0!	#DIV/0!	#DIV/0!	0	#DIV/0!	#DIV/0!	#DIV/0!
					#DIV/0!	#DIV/0!	#DIV/0!	#DIV/0!			#DIV/0!	#DIV/0!	#DIV/0!	#DIV/0!			#DIV/0!	#DIV/0!	#DIV/0!	#DIV/0!			#DIV/0!	#DIV/0!	#DIV/0!	#DIV/0!				0	100	#DIV/0!	#DIV/0!	#DIV/0!	0	#DIV/0!	#DIV/0!	#DIV/0!
Cellular differentiation	pan-K				#DIV/0!	#DIV/0!	#DIV/0!	#DIV/0!			#DIV/0!	#DIV/0!	#DIV/0!	#DIV/0!			#DIV/0!	#DIV/0!	#DIV/0!	#DIV/0!			#DIV/0!	#DIV/0!	#DIV/0!	#DIV/0!				pan-K	100	#DIV/0!	#DIV/0!	#DIV/0!	0	#DIV/0!	#DIV/0!	#DIV/0!
	KL1				#DIV/0!	#DIV/0!	#DIV/0!	#DIV/0!			#DIV/0!	#DIV/0!	#DIV/0!	#DIV/0!			#DIV/0!	#DIV/0!	#DIV/0!	#DIV/0!			#DIV/0!	#DIV/0!	#DIV/0!	#DIV/0!				KL1	100	#DIV/0!	#DIV/0!	#DIV/0!	0	#DIV/0!	#DIV/0!	#DIV/0!
	CK-7				#DIV/0!	#DIV/0!	#DIV/0!	#DIV/0!			#DIV/0!	#DIV/0!	#DIV/0!	#DIV/0!			#DIV/0!	#DIV/0!	#DIV/0!	#DIV/0!			#DIV/0!	#DIV/0!	#DIV/0!	#DIV/0!				CK-7	100	#DIV/0!	#DIV/0!	#DIV/0!	0	#DIV/0!	#DIV/0!	#DIV/0!
	CK-14				#DIV/0!	#DIV/0!	#DIV/0!	#DIV/0!			#DIV/0!	#DIV/0!	#DIV/0!	#DIV/0!			#DIV/0!	#DIV/0!	#DIV/0!	#DIV/0!			#DIV/0!	#DIV/0!	#DIV/0!	#DIV/0!				CK-14	100	#DIV/0!	#DIV/0!	#DIV/0!	0	#DIV/0!	#DIV/0!	#DIV/0!
	a-actin				#DIV/0!	#DIV/0!	#DIV/0!	#DIV/0!			#DIV/0!	#DIV/0!	#DIV/0!	#DIV/0!			#DIV/0!	#DIV/0!	#DIV/0!	#DIV/0!			#DIV/0!	#DIV/0!	#DIV/0!	#DIV/0!				a-actin	100	#DIV/0!	#DIV/0!	#DIV/0!	0	#DIV/0!	#DIV/0!	#DIV/0!
	p63				#DIV/0!	#DIV/0!	#DIV/0!	#DIV/0!			#DIV/0!	#DIV/0!	#DIV/0!	#DIV/0!			#DIV/0!	#DIV/0!	#DIV/0!	#DIV/0!			#DIV/0!	#DIV/0!	#DIV/0!	#DIV/0!				p63	100	#DIV/0!	#DIV/0!	#DIV/0!	0	#DIV/0!	#DIV/0!	#DIV/0!
	vimentin				#DIV/0!	#DIV/0!	#DIV/0!	#DIV/0!			#DIV/0!	#DIV/0!	#DIV/0!	#DIV/0!			#DIV/0!	#DIV/0!	#DIV/0!	#DIV/0!			#DIV/0!	#DIV/0!	#DIV/0!	#DIV/0!				vimentin	100	#DIV/0!	#DIV/0!	#DIV/0!	0	#DIV/0!	#DIV/0!	#DIV/0!
	TGase-1 ( K )				#DIV/0!	#DIV/0!	#DIV/0!	#DIV/0!			#DIV/0!	#DIV/0!	#DIV/0!	#DIV/0!			#DIV/0!	#DIV/0!	#DIV/0!	#DIV/0!			#DIV/0!	#DIV/0!	#DIV/0!	#DIV/0!				TGase-1 ( K )	100	#DIV/0!	#DIV/0!	#DIV/0!	0	#DIV/0!	#DIV/0!	#DIV/0!
	TGase-2 ( C )				#DIV/0!	#DIV/0!	#DIV/0!	#DIV/0!			#DIV/0!	#DIV/0!	#DIV/0!	#DIV/0!			#DIV/0!	#DIV/0!	#DIV/0!	#DIV/0!			#DIV/0!	#DIV/0!	#DIV/0!	#DIV/0!				TGase-2 ( C )	100	#DIV/0!	#DIV/0!	#DIV/0!	0	#DIV/0!	#DIV/0!	#DIV/0!
	TGase-3 ( E )				#DIV/0!	#DIV/0!	#DIV/0!	#DIV/0!			#DIV/0!	#DIV/0!	#DIV/0!	#DIV/0!			#DIV/0!	#DIV/0!	#DIV/0!	#DIV/0!			#DIV/0!	#DIV/0!	#DIV/0!	#DIV/0!				TGase-3 ( E )	100	#DIV/0!	#DIV/0!	#DIV/0!	0	#DIV/0!	#DIV/0!	#DIV/0!
	TGase-4 ( P )				#DIV/0!	#DIV/0!	#DIV/0!	#DIV/0!			#DIV/0!	#DIV/0!	#DIV/0!	#DIV/0!			#DIV/0!	#DIV/0!	#DIV/0!	#DIV/0!			#DIV/0!	#DIV/0!	#DIV/0!	#DIV/0!				TGase-4 ( P )	100	#DIV/0!	#DIV/0!	#DIV/0!	0	#DIV/0!	#DIV/0!	#DIV/0!
	caveolin				#DIV/0!	#DIV/0!	#DIV/0!	#DIV/0!			#DIV/0!	#DIV/0!	#DIV/0!	#DIV/0!			#DIV/0!	#DIV/0!	#DIV/0!	#DIV/0!			#DIV/0!	#DIV/0!	#DIV/0!	#DIV/0!				caveolin	100	#DIV/0!	#DIV/0!	#DIV/0!	0	#DIV/0!	#DIV/0!	#DIV/0!
					#DIV/0!	#DIV/0!	#DIV/0!	#DIV/0!			#DIV/0!	#DIV/0!	#DIV/0!	#DIV/0!			#DIV/0!	#DIV/0!	#DIV/0!	#DIV/0!			#DIV/0!	#DIV/0!	#DIV/0!	#DIV/0!				0	100	#DIV/0!	#DIV/0!	#DIV/0!	0	#DIV/0!	#DIV/0!	#DIV/0!
					#DIV/0!	#DIV/0!	#DIV/0!	#DIV/0!			#DIV/0!	#DIV/0!	#DIV/0!	#DIV/0!			#DIV/0!	#DIV/0!	#DIV/0!	#DIV/0!			#DIV/0!	#DIV/0!	#DIV/0!	#DIV/0!				0	100	#DIV/0!	#DIV/0!	#DIV/0!	0	#DIV/0!	#DIV/0!	#DIV/0!
																														0	100	#DIV/0!	#DIV/0!	#DIV/0!	0	0	0	0
																														0	100	#DIV/0!	#DIV/0!	#DIV/0!	0	0	0	0
Inflammatory proteins	TNFα	150	317.65	323.45	320.55	16.8999	15.5735	3.36671	330.05	313.35	321.7	14.4957	15.6769	3.19366	347.15	337.85	342.5	21.9203	16.3179	4.23771	335.1	338.65	336.875	8.02566	16.1505	1.48432	#DIV/0!	#DIV/0!		TNFα	100	101.231	105.296	104.273	0	3.28018	3.80221	2.42551
	TNFα	150	359.8	389.5	374.65	21.0011	17.3104	3.44493	350.1	353.9	352	2.68701	16.6433	0.483849	367.8	389.5	378.65	15.3442	17.4256	2.49549	362.3	377.2	369.75	10.5359	17.1683	1.77157				TNFα	100	96.1463	100.665	99.179	0	1.96439	2.97021	2.60825
	TNFα-1	150	275.5	257.4	266.45	12.7986	13.8365	3.28848	310	272.8	291.4	26.3044	14.7105	5.90347	326.5	286.2	306.35	28.4964	15.2102	5.97992	307.9	300.1	304	5.51543	15.1327	1.19708				TNFα-1	100	106.317	109.928	109.368	0	4.59597	4.6342	2.24278
					#DIV/0!	#DIV/0!	#DIV/0!	#DIV/0!			#DIV/0!	#DIV/0!	#DIV/0!	#DIV/0!			#DIV/0!	#DIV/0!	#DIV/0!	#DIV/0!			#DIV/0!	#DIV/0!	#DIV/0!	#DIV/0!				0	100	#DIV/0!	#DIV/0!	#DIV/0!	0	#DIV/0!	#DIV/0!	#DIV/0!
	IL-1	150	295.3	317.7	306.5	15.8392	15.2151	3.3644	293.8	325	309.4	22.0617	15.3101	4.60019	320.2	317.4	318.8	1.9799	15.6141	0.405229	324.3	310	317.15	10.1116	15.5612	2.06653				IL-1	100	100.624	102.622	102.274	0	3.98229	1.88481	2.71546
					#DIV/0!	#DIV/0!	#DIV/0!	#DIV/0!			#DIV/0!	#DIV/0!	#DIV/0!	#DIV/0!			#DIV/0!	#DIV/0!	#DIV/0!	#DIV/0!			#DIV/0!	#DIV/0!	#DIV/0!	#DIV/0!				0	100	#DIV/0!	#DIV/0!	#DIV/0!	0	#DIV/0!	#DIV/0!	#DIV/0!
	IL-6	150	517.3	427.1	472.2	63.781	19.9299	7.73006	463.9	517.3	490.6	37.7595	20.3863	4.44402	504	485.4	494.7	13.1522	20.4866	1.55477	442.3	478.6	460.45	25.668	19.6329	3.27595				IL-6	100	102.29	102.793	98.5098	0	6.08704	4.64242	5.50301
	IL-8	150	350.6	346.6	348.6	2.82843	16.5409	0.515562	390.7	363.6	377.15	19.1626	17.3825	3.1223	388.4	353.7	371.05	24.5366	17.2061	4.06152	369.6	363.9	366.75	4.03051	17.0807	0.688378				IL-8	100	105.088	104.022	103.264	0	1.81893	2.28854	0.60197
	IL-10	200	478.2	434.8	456.5	30.6884	18.8812	4.21529	419.4	456.9	438.15	26.5165	18.3889	3.84683	442.4	437.3	439.85	3.60624	18.435	0.529164	480.9	460	470.45	14.7785	19.2471	1.97517				IL-10	100	97.3924	97.6369	101.938	0	4.03106	2.37222	3.09523
	IL-12	200	402.8	392.7	397.75	7.14178	17.2554	1.19218	371.3	417.4	394.35	32.5976	17.1566	5.39186	401.1	379.5	390.3	15.2735	17.0382	2.59692	435.6	414.1	424.85	15.2028	18.0236	2.31322				IL-12	100	99.4274	98.741	104.452	0	3.29202	1.89455	1.7527
	IL-28				#DIV/0!	#DIV/0!	#DIV/0!	#DIV/0!	335.75	301.2	318.475	24.4305	16.3322	4.51001	294.8	305.35	300.075	7.45998	15.7388	1.73448	314.1	333	323.55	13.3643	16.4493	2.70664	#DIV/0!			IL-28	100	#DIV/0!	#DIV/0!	#DIV/0!	0	#DIV/0!	#DIV/0!	#DIV/0!
	IL-28	200	411.6	433.9	422.75	15.7685	17.9652	2.4137	430.1	392.9	411.5	26.3044	17.6494	4.13665	396.9	400.1	398.5	2.26274	17.2772	0.378303	424.4	436.1	430.25	8.27315	18.1728	1.24481				IL-28	100	98.2417	96.1699	101.155	0	3.27518	1.396	1.82926
	IL-28-1				#DIV/0!	#DIV/0!	#DIV/0!	#DIV/0!	241.4	209.5	225.45	22.5567	15.015	4.88336	192.7	210.6	201.65	12.6572	14.2004	3.09065	203.8	229.9	216.85	18.4555	14.7258	4.16848				IL-28-1	100	#DIV/0!	#DIV/0!	#DIV/0!		#DIV/0!	#DIV/0!	#DIV/0!
	MMP-1				#DIV/0!	#DIV/0!	#DIV/0!	#DIV/0!	195.3	217.4	206.35	15.6271	14.3649	3.71745	193.8	220.6	207.2	18.9505	14.3944	4.47295	200.7	218.9	209.8	12.8693	14.4845	3.02141				MMP-1	100	#DIV/0!	#DIV/0!	#DIV/0!	0	#DIV/0!	#DIV/0!	#DIV/0!
	MMP-2				#DIV/0!	#DIV/0!	#DIV/0!	#DIV/0!	404.65	421.3	412.975	11.7733	19.0473	1.56853	423.1	418.5	420.8	20.5061	19.2449	2.71094	412.65	425.5	419.075	9.08632	19.2099	1.21885	#DIV/0!	#DIV/0!		MMP-2	100	#DIV/0!	#DIV/0!	#DIV/0!	0	#DIV/0!	#DIV/0!	#DIV/0!
	MMP-2	200	447.5	443.8	445.65	2.6163	18.5917	0.377747	443.4	450.6	447	5.09117	18.6279	0.730927	433.3	457.7	445.5	17.2534	18.5876	2.46646	454.8	465.4	460.1	7.49533	18.9763	1.03537				MMP-2	100	100.195	99.9783	102.069	0	0.554337	1.4221	0.706558
	MMP-2-1				#DIV/0!	#DIV/0!	#DIV/0!	#DIV/0!	365.9	392	378.95	18.4555	19.4666	2.40613	412.9	379.3	396.1	23.7588	19.9023	2.95542	370.5	385.6	378.05	10.6773	19.4435	1.40232				MMP-2-1	100	#DIV/0!	#DIV/0!	#DIV/0!		#DIV/0!	#DIV/0!	#DIV/0!
	MMP-3				#DIV/0!	#DIV/0!	#DIV/0!	#DIV/0!	168.9	168.7	168.8	0.141421	12.9923	0.0418814	180.3	183.8	182.05	2.47487	13.4926	0.677429	190.4	178.3	184.35	8.55599	13.5776	2.29427				MMP-3	100	#DIV/0!	#DIV/0!	#DIV/0!	0	#DIV/0!	#DIV/0!	#DIV/0!
	MMP-9				#DIV/0!	#DIV/0!	#DIV/0!	#DIV/0!	252.7	232.7	242.7	14.1421	15.5788	2.87225	192.4	206.2	199.3	9.75807	14.1174	2.41883	191.2	211.4	201.3	14.2836	14.188	3.48703				MMP-9	100	#DIV/0!	#DIV/0!	#DIV/0!	0	#DIV/0!	#DIV/0!	#DIV/0!
	MMP-10				#DIV/0!	#DIV/0!	#DIV/0!	#DIV/0!	240	237.6	238.8	1.69706	15.4532	0.354701	215.2	205.4	210.3	6.92965	14.5017	1.63421	203.9	205	204.45	0.777817	14.2986	0.190041				MMP-10	100	#DIV/0!	#DIV/0!	#DIV/0!	0	#DIV/0!	#DIV/0!	#DIV/0!
	cathepsin C				#DIV/0!	#DIV/0!	#DIV/0!	#DIV/0!	488.5	442.7	465.6	32.3855	21.5778	3.41936	566.7	617.9	592.3	36.2039	24.3372	3.01088	506.7	481.8	494.25	17.607	22.2317	1.76559				cathepsin C	100	#DIV/0!	#DIV/0!	#DIV/0!	0	#DIV/0!	#DIV/0!	#DIV/0!
	cathepsin G				#DIV/0!	#DIV/0!	#DIV/0!	#DIV/0!	482.3	462.3	472.3	14.1421	21.7325	1.48611	766.7	668.7	717.7	69.2965	26.7899	4.71645	701.3	661.3	681.3	28.2843	26.1017	2.05465				cathepsin G	100	#DIV/0!	#DIV/0!	#DIV/0!	0	#DIV/0!	#DIV/0!	#DIV/0!
	cathepsin K				#DIV/0!	#DIV/0!	#DIV/0!	#DIV/0!	258	280.6	269.3	15.9806	16.4104	2.92431	297.2	261	279.1	25.5973	16.7063	4.4851	286.3	241.6	263.95	31.6077	16.2465	5.81818				cathepsin K	100	#DIV/0!	#DIV/0!	#DIV/0!	0	#DIV/0!	#DIV/0!	#DIV/0!
	lysozyme				#DIV/0!	#DIV/0!	#DIV/0!	#DIV/0!	676.5	612.3	644.4	45.3963	25.385	3.46242	592.3	609.9	601.1	12.4451	24.5173	1.02989	642.6	717.8	680.2	53.1744	26.0806	3.83519				lysozyme	100	#DIV/0!	#DIV/0!	#DIV/0!	0	#DIV/0!	#DIV/0!	#DIV/0!
	M-CSF				#DIV/0!	#DIV/0!	#DIV/0!	#DIV/0!	350	366.6	358.3	11.738	18.9288	1.62481	341.9	323.3	332.6	13.1522	18.2373	1.95801	215	198.4	206.7	11.738	14.3771	2.80017				M-CSF	100	#DIV/0!	#DIV/0!	#DIV/0!	0	#DIV/0!	#DIV/0!	#DIV/0!
	LL-37				#DIV/0!	#DIV/0!	#DIV/0!	#DIV/0!	317.3	293.5	305.4	16.8291	17.4757	2.71832	276.4	319.9	298.15	30.7591	17.267	5.03174	246.3	236.3	241.3	7.07107	15.5338	1.45462				LL-37	100	#DIV/0!	#DIV/0!	#DIV/0!	0	#DIV/0!	#DIV/0!	#DIV/0!
	α1-antitrypsin				#DIV/0!	#DIV/0!	#DIV/0!	#DIV/0!	358.45	356.75	357.6	1.20208	18.5621	0.122088	358.2	332.05	345.125	24.2184	18.2722	2.87239	382.9	377.7	380.3	11.6673	19.1297	1.98308	#DIV/0!			α1-antitrypsin	100	#DIV/0!	#DIV/0!	#DIV/0!	0	#DIV/0!	#DIV/0!	#DIV/0!
	α1-antitrypsin				#DIV/0!	#DIV/0!	#DIV/0!	#DIV/0!	223.5	223.5	223.5	0	14.9499	0	218.5	226.6	222.55	5.72756	14.9181	1.27863	246.2	224.5	235.35	15.3442	15.3411	3.2084				α1-antitrypsin	100	#DIV/0!	#DIV/0!	#DIV/0!	0	#DIV/0!	#DIV/0!	#DIV/0!
	α1-antitrypsin-1				#DIV/0!	#DIV/0!	#DIV/0!	#DIV/0!	493.4	490	491.7	2.40416	22.1743	0.244176	497.9	437.5	467.7	42.7092	21.6264	4.46615	519.6	530.9	525.25	7.99031	22.9183	0.757748				α1-antitrypsin-1	100	#DIV/0!	#DIV/0!	#DIV/0!	0	#DIV/0!	#DIV/0!	#DIV/0!
	CD3				#DIV/0!	#DIV/0!	#DIV/0!	#DIV/0!	209.2	208.3	208.75	0.636396	14.4482	0.152314	241.9	218.3	230.1	16.6877	15.169	3.56272	251.9	213.1	232.5	27.4357	15.248	5.73567				CD3	100	#DIV/0!	#DIV/0!	#DIV/0!	0	#DIV/0!	#DIV/0!	#DIV/0!
	CD20				#DIV/0!	#DIV/0!	#DIV/0!	#DIV/0!	208.6	205.6	207.1	2.12132	14.391	0.510844	265.5	231.5	248.5	24.0416	15.7639	4.72569	265.9	258.3	262.1	5.37401	16.1895	1.01998				CD20	100	#DIV/0!	#DIV/0!	#DIV/0!	0	#DIV/0!	#DIV/0!	#DIV/0!
	CD28				#DIV/0!	#DIV/0!	#DIV/0!	#DIV/0!	286	290.3	288.15	3.04056	16.975	0.526216	261.8	318.6	290.2	40.1637	17.0353	6.69583	305	373.2	339.1	48.2247	18.4147	6.8744				CD28	100	#DIV/0!	#DIV/0!	#DIV/0!	0	#DIV/0!	#DIV/0!	#DIV/0!
	CD31				#DIV/0!	#DIV/0!	#DIV/0!	#DIV/0!	268.65	261.7	265.175	6.11647	15.062	1.22046	244.75	274.8	259.775	22.1678	14.8871	5.29611	275.05	284.45	279.75	12.9401	15.5499	2.75966	#DIV/0!			CD31	100	#DIV/0!	#DIV/0!	#DIV/0!	0	#DIV/0!	#DIV/0!	#DIV/0!
	CD31	150	322.8	348.8	335.8	18.3848	16.1493	3.46467	337.6	322	329.8	11.0309	15.9625	2.14168	321.9	320.6	321.25	0.919239	15.6924	0.186474	342.6	333.7	338.15	6.29325	16.2219	1.18869				CD31	100	98.843	97.1705	100.45	0	2.80317	1.82557	2.32668
	CD31-1				#DIV/0!	#DIV/0!	#DIV/0!	#DIV/0!	199.7	201.4	200.55	1.20208	14.1616	0.299248	167.6	229	198.3	43.4164	14.0819	10.4057	207.5	235.2	221.35	19.5869	14.8778	4.33064				CD31-1	100	#DIV/0!	#DIV/0!	#DIV/0!	0	#DIV/0!	#DIV/0!	#DIV/0!
	CD34				#DIV/0!	#DIV/0!	#DIV/0!	#DIV/0!	292.8	297.7	295.25	3.46482	17.1828	0.58505	321	273.4	297.2	33.6583	17.2395	5.51072	278.4	280	279.2	1.13137	16.7093	0.202405				CD34	100	#DIV/0!	#DIV/0!	#DIV/0!	0	#DIV/0!	#DIV/0!	#DIV/0!
	CD40				#DIV/0!	#DIV/0!	#DIV/0!	#DIV/0!	314.1	322.2	318.15	5.72756	17.8368	0.896121	302.6	332.7	317.65	21.2839	17.8227	3.2959	298.9	298.9	298.9	0	17.2887	0				CD40	100	#DIV/0!	#DIV/0!	#DIV/0!	0	#DIV/0!	#DIV/0!	#DIV/0!
	CD54				#DIV/0!	#DIV/0!	#DIV/0!	#DIV/0!	424.4	376.4	400.4	33.9411	20.01	4.1522	350	327.5	338.75	15.9099	18.4052	2.32138	300.4	355.2	327.8	38.7495	18.1052	5.74548				CD54	100	#DIV/0!	#DIV/0!	#DIV/0!	0	#DIV/0!	#DIV/0!	#DIV/0!
	CD56				#DIV/0!	#DIV/0!	#DIV/0!	#DIV/0!	307.3	281.15	294.225	18.4908	16.8799	3.7087	280.25	270.25	275.25	11.3137	16.5048	2.37044	289.6	316.5	303.05	19.0212	17.2075	3.446	#DIV/0!			CD56	100	#DIV/0!	#DIV/0!	#DIV/0!	0	#DIV/0!	#DIV/0!	#DIV/0!
	CD56				#DIV/0!	#DIV/0!	#DIV/0!	#DIV/0!	408	386.3	397.15	15.3442	19.9286	1.91348	327.9	333.9	330.9	4.24264	18.1907	0.639034	381.2	406.4	393.8	17.8191	19.8444	2.23742				CD56	100	#DIV/0!	#DIV/0!	#DIV/0!	0	#DIV/0!	#DIV/0!	#DIV/0!
	CD56-1				#DIV/0!	#DIV/0!	#DIV/0!	#DIV/0!	206.6	176	191.3	21.6375	13.8311	5.50391	232.6	206.6	219.6	18.3848	14.8189	4.10184	198	226.6	212.3	20.2233	14.5705	4.65457				CD56-1	100	#DIV/0!	#DIV/0!	#DIV/0!	0	#DIV/0!	#DIV/0!	#DIV/0!
																														0	100	#DIV/0!
	CD68				#DIV/0!	#DIV/0!	#DIV/0!	#DIV/0!	187.6	177.2	182.4	7.35391	13.5056	1.99596	211.9	198.4	205.15	9.54594	14.3231	2.30012	180.6	180.6	180.6	0	13.4387	0				CD68	100	#DIV/0!	#DIV/0!	#DIV/0!	0	#DIV/0!	#DIV/0!	#DIV/0!
																														0	100	#DIV/0!
	COX-2				#DIV/0!	#DIV/0!	#DIV/0!	#DIV/0!	321.9	309.85	315.875	8.52064	16.1729	1.53276	303.2	324.45	313.825	16.2988	16.0288	2.37841	293.2	299.3	296.25	5.86899	15.6082	1.04859	#DIV/0!	#DIV/0!		COX-2	100	#DIV/0!	#DIV/0!	#DIV/0!	0	#DIV/0!	#DIV/0!	#DIV/0!
	COX-2	200	412.7	423.9	418.3	7.9196	17.841	1.2364	441.4	424.7	433.05	11.8087	18.2497	1.75737	425.9	470.2	448.05	31.3248	18.6561	4.40311	389.7	404.1	396.9	10.1823	17.2308	1.70032				COX-2	100	102.291	104.569	96.5799	0	1.49689	2.81976	1.46836
	COX-2-1				#DIV/0!	#DIV/0!	#DIV/0!	#DIV/0!	202.4	195	198.7	5.23259	14.0961	1.30815	180.5	178.7	179.6	1.27279	13.4015	0.353715	196.7	194.5	195.6	1.55563	13.9857	0.39687				COX-2-1	100	#DIV/0!	#DIV/0!	#DIV/0!	0	#DIV/0!	#DIV/0!	#DIV/0!
																			0	#DIV/0!										0	100	#DIV/0!	#DIV/0!	#DIV/0!	0	0	#DIV/0!	0
																														0
																														0	100	#DIV/0!	#DIV/0!	#DIV/0!	0	0	0	0
Angiogenesis proteins																														0	100	#DIV/0!	#DIV/0!	#DIV/0!	0	0	0	0
	angiogenin				#DIV/0!	#DIV/0!	#DIV/0!	#DIV/0!	335	350.45	342.725	10.9248	17.4218	1.98277	347.55	335.2	341.375	8.73277	17.3839	1.62318	349.65	357.15	353.4	5.3033	17.7359	0.793938	#DIV/0!	#DIV/0!		angiogenin	100	#DIV/0!	#DIV/0!	#DIV/0!	0	#DIV/0!	#DIV/0!	#DIV/0!
	angiogenin	150	339.4	319.6	329.5	14.0007	15.9531	2.71381	321.8	347.6	334.7	18.2434	16.1152	3.45278	345.1	322.7	333.9	15.8392	16.0904	3.01353	348	351.7	349.85	2.6163	16.5786	0.474822				angiogenin	100	101.016	100.861	103.921	0	3.08329	2.86367	1.59432
	angiogenin-1				#DIV/0!	#DIV/0!	#DIV/0!	#DIV/0!	348.2	353.3	350.75	3.60624	18.7283	0.512762	350	347.7	348.85	1.62635	18.6775	0.23283	351.3	362.6	356.95	7.99031	18.8931	1.11305				angiogenin-1	100	#DIV/0!	#DIV/0!	#DIV/0!	0	#DIV/0!	#DIV/0!	#DIV/0!
	HIF	150	380.15	361.65	370.9	13.0815	17.173	2.23929	360.85	361.85	361.35	11.8087	16.8879	2.08874	345.9	334.8	340.35	7.84889	16.2662	1.59743	344.85	359.45	352.15	10.3238	16.6293	1.94697	#DIV/0!	#DIV/0!		HIF	100	98.3082	94.7437	96.8944	0	2.16402	1.91836	2.09313
	HIF	150	346.9	326.6	336.75	14.3543	16.1787	2.70538	316.3	334	325.15	12.5158	15.8161	2.47112	321.8	302.2	312	13.8593	15.3948	2.88236	314.9	337.2	326.05	15.7685	15.8446	3.09268				HIF	100	97.759	95.1548	97.9347	0	2.58825	2.79387	2.89903
	HIF-1	150	413.4	396.7	405.05	11.8087	18.1673	1.7732	405.4	389.7	397.55	11.1016	17.9597	1.70635	370	367.4	368.7	1.83848	17.1377	0.312497	374.8	381.7	378.25	4.87904	17.4141	0.801248				HIF-1	100	98.8573	94.3327	95.8541	0	1.73978	1.04285	1.28723
	ET-1				#DIV/0!	#DIV/0!	#DIV/0!	#DIV/0!	453.55	428.15	440.85	36.4867	19.9709	4.1481	454.95	426.15	440.55	32.8805	20.0014	3.67204	417	443.6	430.3	18.809	19.6918	1.96074	#DIV/0!	#DIV/0!		ET-1	100	#DIV/0!	#DIV/0!	#DIV/0!	0	#DIV/0!	#DIV/0!	#DIV/0!
	ET-1	150	376.9	371.4	374.15	3.88909	17.296	0.647924	380.4	406.6	393.5	18.5262	17.8466	2.86725	400	417.7	408.85	12.5158	18.2716	1.85722	378.5	380.4	379.45	1.3435	17.4485	0.220401				ET-1	100	103.183	105.641	100.882	0	1.75758	1.25257	0.434163
	ET-1-1				#DIV/0!	#DIV/0!	#DIV/0!	#DIV/0!	526.7	449.7	488.2	54.4472	22.0952	5.42896	509.9	434.6	472.25	53.2451	21.7313	5.48686	455.5	506.8	481.15	36.2746	21.9351	3.70108				ET-1-1	100	#DIV/0!	#DIV/0!	#DIV/0!	0	#DIV/0!	#DIV/0!	#DIV/0!
	VEGF-A	150	367.8	390.75	379.275	32.7037	17.437	5.08948	364.75	371.95	368.35	5.09117	17.1227	0.887634	351.45	360.05	355.75	6.08112	16.7517	1.10123	360.25	377.1	368.675	15.0967	17.1279	2.65521	#DIV/0!	#DIV/0!		VEGF-A	100	98.2071	96.0839	98.2128	0	2.98856	3.09536	3.87234
	VEGF-A	150	374.4	351.1	362.75	16.4756	16.9632	2.82298	348.9	360.2	354.55	7.99031	16.7197	1.41907	337.1	350.1	343.6	9.19239	16.389	1.69677	330.5	368.7	349.6	27.0115	16.5711	4.80299				VEGF-A	100	98.5649	96.6152	97.6883	0	2.12103	2.25988	3.81299
	VEGF-A-1	150	361.2	430.4	395.8	48.9318	17.9109	7.35597	380.6	383.7	382.15	2.19203	17.5257	0.3562	365.8	370	367.9	2.96985	17.1143	0.505694	390	385.5	387.75	3.18198	17.6847	0.507423				VEGF-A-1	100	97.8494	95.5526	98.7374	0	3.85609	3.93083	3.9317
	VEGF-C	150	358.2	371.35	364.775	9.51059	17.0092	1.50075	374.6	360.25	367.425	10.147	17.0854	1.62693	374.45	368.1	371.275	4.49013	17.1959	0.801819	362.1	368.25	365.175	4.34871	17.0228	0.756394	#DIV/0!	#DIV/0!		VEGF-C	100	100.44	101.081	100.092	0	1.56384	1.15129	1.12857
	VEGF-C	150	341.8	341.5	341.65	0.212132	16.3294	0.0397693	345.1	340.7	342.9	3.11127	16.3677	0.579001	350.4	340	345.2	7.35391	16.4378	1.35169	340.3	347.1	343.7	4.80833	16.3921	0.890771				VEGF-C	100	100.234	100.663	100.384	0	0.309385	0.695731	0.46527
	VEGF-C-1	150	374.6	401.2	387.9	18.809	17.689	2.96174	404.1	379.8	391.95	17.1827	17.8031	2.67486	398.5	396.2	397.35	1.62635	17.9541	0.251947	383.9	389.4	386.65	3.88909	17.6536	0.622017				VEGF-C-1	100	100.645	101.499	99.8001	0	2.8183	1.60684	1.79188
	vWF				#DIV/0!	#DIV/0!	#DIV/0!	#DIV/0!	363.6	343.5	353.55	14.2128	17.7203	1.9498	399	351.35	375.175	33.6936	18.3204	5.35406	371.8	351.25	361.525	28.1075	17.9519	4.62287	#DIV/0!	#DIV/0!		vWF	100	#DIV/0!	#DIV/0!	#DIV/0!	0	#DIV/0!	#DIV/0!	#DIV/0!
	vWF	150	392.7	364.8	378.75	19.7283	17.4284	3.19637	341.6	339.2	340.4	1.69706	16.2911	0.319207	397.6	323.1	360.35	52.6795	16.8923	8.83995	381.6	321.3	351.45	42.6385	16.6268	7.43538				vWF	100	93.4743	96.9239	95.4004	0	1.75779	6.01816	5.31587
	vWF-1				#DIV/0!	#DIV/0!	#DIV/0!	#DIV/0!	385.6	347.8	366.7	26.7286	19.1494	3.58039	400.4	379.6	390	14.7078	19.7484	1.86817	362	381.2	371.6	13.5765	19.2769	1.81037				vWF-1	100	#DIV/0!	#DIV/0!	#DIV/0!	0	#DIV/0!	#DIV/0!	#DIV/0!
	CMG2				#DIV/0!	#DIV/0!	#DIV/0!	#DIV/0!	455.7	419.95	437.825	30.3702	19.8017	3.07972	413.85	407.9	410.875	24.9255	19.2663	3.44064	442.95	430.85	436.9	8.55599	19.8996	1.05583	#DIV/0!	#DIV/0!		CMG2	100	#DIV/0!	#DIV/0!	#DIV/0!	0	#DIV/0!	#DIV/0!	#DIV/0!
	CMG2	150	421.9	393.2	407.55	20.294	18.236	3.00608	358.2	365.4	361.8	5.09117	16.9352	0.883677	412	370.8	391.4	29.1328	17.7876	4.50243	405.6	396.3	400.95	6.57609	18.0541	1.00372				CMG2	100	92.8669	97.5416	99.0027	0	1.94488	3.75426	2.0049
	CMG2-1				#DIV/0!	#DIV/0!	#DIV/0!	#DIV/0!	553.2	474.5	513.85	55.6493	22.6683	5.27577	415.7	445	430.35	20.7182	20.7449	2.37884	480.3	465.4	472.85	10.5359	21.7451	1.10795				CMG2-1	100	#DIV/0!	#DIV/0!	#DIV/0!		#DIV/0!	#DIV/0!	#DIV/0!
	CD31				#DIV/0!	#DIV/0!	#DIV/0!	#DIV/0!	268.65	261.7	265.175	6.11647	15.062	1.22046	244.75	274.8	259.775	22.1678	14.8871	5.29611	275.05	284.45	279.75	12.9401	15.5499	2.75966	#DIV/0!	0		CD31	100	#DIV/0!	#DIV/0!	#DIV/0!	0	#DIV/0!	#DIV/0!	#DIV/0!
	VEGFR2	150	344.5	339.15	341.825	28.1782	16.2378	5.53057	331.75	324.75	328.25	14.0007	15.8519	2.63905	355.55	354.85	355.2	15.4149	16.64	2.86208	332.35	338.2	335.275	4.13657	16.0837	0.727418	#DIV/0!	#DIV/0!		VEGFR2	100	97.8512	102.479	99.3915	0	4.08481	4.19633	3.12899
	VEGFR2	150	382.3	416.8	399.55	24.3952	18.0153	3.69022	386.1	359.3	372.7	18.9505	17.254	3.13371	405.2	426.3	415.75	14.92	18.4594	2.16583	371	380.7	375.85	6.85894	17.345	1.1335				VEGFR2	100	95.7742	102.465	96.2796	0	3.41197	2.92802	2.41186
	VEGFR2-1	150	306.7	261.5	284.1	31.9612	14.4603	7.37092	277.4	290.2	283.8	9.05097	14.4499	2.14439	305.9	283.4	294.65	15.9099	14.8206	3.55834	293.7	295.7	294.7	1.41421	14.8223	0.321335				VEGFR2-1	100	99.9282	102.492	102.503	0	4.75765	5.46463	3.84613
	p-VEGFR				#DIV/0!	#DIV/0!	#DIV/0!	#DIV/0!	455.45	441.15	448.3	22.3446	19.9382	2.88633	424.7	423.15	423.925	9.72272	19.3271	5.81566	433.5	410.05	421.775	16.5817	20.5372	2.32849	#DIV/0!	#DIV/0!		p-VEGFR	100	#DIV/0!	#DIV/0!	#DIV/0!	0	#DIV/0!	#DIV/0!	#DIV/0!
	p-VEGFR2	200	457.7	473.4	465.55	11.1016	19.1194	1.50712	486.3	440.4	463.35	32.4562	19.0617	4.37073	443.7	455.9	449.8	8.6267	18.7029	1.22558	453.9	418.1	436	25.3144	18.3303	3.69863				p-VEGFR2	100	99.6986	97.822	95.873	0	2.93892	1.36635	2.60287
	p-VEGFR-1				#DIV/0!	#DIV/0!	#DIV/0!	#DIV/0!	424.6	441.9	433.25	12.2329	20.8147	1.40194	405.7	390.4	398.05	10.8187	19.9512	10.4057	413.1	402	407.55	7.84889	20.1879	0.958343				p-VEGFR-1	100	#DIV/0!	#DIV/0!	#DIV/0!	0	#DIV/0!	#DIV/0!	#DIV/0!
	bFGF	200	427.1	407.6	417.35	13.7886	17.8143	2.14936	428.1	446.8	437.45	13.2229	18.3698	1.94041	427.9	386.8	407.35	29.0621	17.5314	4.62108	420.4	397	408.7	16.5463	17.5699	2.64502	0	0		bFGF	100	103.118	98.4118	98.6277	0	2.04488	3.38522	2.39719
	PDGF	200	448.7	408.6	428.65	28.355	18.1287	4.22462	403.7	395.5	399.6	5.79828	17.309	0.963032	419.4	396.9	408.15	15.9099	17.5542	5.51072	434.6	419.6	427.1	10.6066	18.0859	1.60837				PDGF	100	95.4782	96.831	99.7639	0	2.59383	4.86767	2.9165
	VEGFR3 (FLT-4)				#DIV/0!	#DIV/0!	#DIV/0!	#DIV/0!	425.35	387.5	406.425	26.764	19.0823	3.49978	436.8	400.35	418.575	25.774	19.4071	3.37808	426	442.85	434.425	14.3189	19.7819	1.51732	#DIV/0!	#DIV/0!		VEGFR3 (FLT-4)	100	#DIV/0!	#DIV/0!	#DIV/0!	0	#DIV/0!	#DIV/0!	#DIV/0!
	VEGFR3	150	362	370	366	5.65685	17.0587	0.96729	373.6	347.2	360.4	18.6676	16.8938	3.21863	389.9	358.7	374.3	22.0617	17.3003	3.62003	380	376.6	378.3	2.40416	17.4155	0.395552				VEGFR3	100	99.0331	101.416	102.092	0	2.09296	2.29366	0.681421
	VEGFR3 (FLT-4)-1				#DIV/0!	#DIV/0!	#DIV/0!	#DIV/0!	477.1	427.8	452.45	34.8604	21.2709	3.78092	483.7	442	462.85	29.4864	21.5139	3.13613	472	509.1	490.55	26.2337	22.1484	2.63908				VEGFR3 (FLT-4)-1	100	#DIV/0!	#DIV/0!	#DIV/0!	0	#DIV/0!	#DIV/0!	#DIV/0!
	LYVE-1				#DIV/0!	#DIV/0!	#DIV/0!	#DIV/0!	440	408.8	#DIV/0!	#DIV/0!	#DIV/0!	#DIV/0!	424.8	441.4	#DIV/0!	#DIV/0!	#DIV/0!	#DIV/0!	426.7	445.5	#DIV/0!	#DIV/0!	#DIV/0!	#DIV/0!	#DIV/0!	#DIV/0!		LYVE-1	100	#DIV/0!	#DIV/0!	#DIV/0!	0	#DIV/0!	#DIV/0!	#DIV/0!
	LYVE-1	200	476.6	508.9	492.75	22.8395	19.8179	2.86656	440	408.8	424.4	22.0617	18.0111	3.34446	424.8	441.4	433.1	11.738	18.251	1.74667	426.7	445.5	436.1	13.2936	18.333	1.95845				LYVE-1	100	90.8829	92.0936	92.5073	0	3.10551	2.30662	2.4125
	LYVE-1-1				#DIV/0!	#DIV/0!	#DIV/0!	#DIV/0!			#DIV/0!	#DIV/0!	#DIV/0!	#DIV/0!			#DIV/0!	#DIV/0!	#DIV/0!	#DIV/0!			#DIV/0!	#DIV/0!	#DIV/0!	#DIV/0!				LYVE-1-1	100	#DIV/0!	#DIV/0!	#DIV/0!	0	#DIV/0!	#DIV/0!	#DIV/0!
	MMP-2	200	447.5	443.8	445.65	2.6163	18.5917	0.377747	443.4	450.6	447	5.09117	18.6279	0.730927	433.3	457.7	445.5	17.2534	18.5876	2.46646	454.8	465.4	460.1	7.49533	18.9763	1.03537	0	0		MMP-2	100	100.195	99.9783	102.069	0	0.554337	1.4221	0.706558
Osteogenesis proteins	BMP-2				#DIV/0!	#DIV/0!	#DIV/0!	#DIV/0!			#DIV/0!	#DIV/0!	#DIV/0!	#DIV/0!			#DIV/0!	#DIV/0!	#DIV/0!	#DIV/0!			#DIV/0!	#DIV/0!	#DIV/0!	#DIV/0!				BMP-2	100	#DIV/0!	#DIV/0!	#DIV/0!	0	#DIV/0!	#DIV/0!	#DIV/0!
	BMP-4				#DIV/0!	#DIV/0!	#DIV/0!	#DIV/0!			#DIV/0!	#DIV/0!	#DIV/0!	#DIV/0!			#DIV/0!	#DIV/0!	#DIV/0!	#DIV/0!			#DIV/0!	#DIV/0!	#DIV/0!	#DIV/0!				BMP-4	100	#DIV/0!	#DIV/0!	#DIV/0!	0	#DIV/0!	#DIV/0!	#DIV/0!
	OPG				#DIV/0!	#DIV/0!	#DIV/0!	#DIV/0!	262.3	271.9	267.1	6.78823	16.3432	1.26275	265.8	282.9	274.35	12.0915	16.5635	2.17991	325.9	292.3	309.1	23.7588	17.5812	3.77208				OPG	100	#DIV/0!	#DIV/0!	#DIV/0!	0	#DIV/0!	#DIV/0!	#DIV/0!
	RANKL				#DIV/0!	#DIV/0!	#DIV/0!	#DIV/0!	286.4	273.9	280.15	8.83883	16.7377	1.56527	266.9	280.2	273.55	9.40452	16.5393	1.70445	290	264.4	277.2	18.1019	16.6493	3.21351				RANKL	100	#DIV/0!	#DIV/0!	#DIV/0!	0	#DIV/0!	#DIV/0!	#DIV/0!
	osteocalcin				#DIV/0!	#DIV/0!	#DIV/0!	#DIV/0!	122.3	130.5	126.4	5.79828	11.2428	2.2679	143.6	136.7	140.15	4.87904	11.8385	1.72576	130.4	156.6	143.5	18.5262	11.9791	6.25923				osteocalcin	100	#DIV/0!	#DIV/0!	#DIV/0!	0	#DIV/0!	#DIV/0!	#DIV/0!
	osteopontin				#DIV/0!	#DIV/0!	#DIV/0!	#DIV/0!	152.9	122.8	137.85	21.2839	11.741	7.44297	167.7	163.5	165.6	2.96985	12.8686	0.892709	147	139.9	143.45	5.02046	11.9771	1.73485				osteopontin	100	#DIV/0!	#DIV/0!	#DIV/0!	0	#DIV/0!	#DIV/0!	#DIV/0!
	osteonectin				#DIV/0!	#DIV/0!	#DIV/0!	#DIV/0!	141.9	156.2	149.05	10.1116	12.2086	3.33637	185.7	143.6	164.65	29.7692	12.8316	8.66475	137.6	135.4	136.5	1.55563	11.6833	0.568215				osteonectin	100	#DIV/0!	#DIV/0!	#DIV/0!	0	#DIV/0!	#DIV/0!	#DIV/0!
	RUNX2				#DIV/0!	#DIV/0!	#DIV/0!	#DIV/0!	135.8	131.8	133.8	2.82843	11.5672	1.05143	141.8	148.3	145.05	4.59619	12.0437	1.57199	125.1	164.7	144.9	28.0014	12.0374	9.23583				RUNX2	100	#DIV/0!	#DIV/0!	#DIV/0!	0	#DIV/0!	#DIV/0!	#DIV/0!
	osterix				#DIV/0!	#DIV/0!	#DIV/0!	#DIV/0!	160.2	133.9	147.05	18.5969	12.1264	6.13513	135.4	153.4	144.4	12.7279	12.0167	4.31412	218.3	115.9	167.1	72.4077	12.9267	19.7213				osterix	100	#DIV/0!	#DIV/0!	#DIV/0!	0	#DIV/0!	#DIV/0!	#DIV/0!
	ALP				#DIV/0!	#DIV/0!	#DIV/0!	#DIV/0!	133.3	131.1	132.2	1.55563	11.4978	0.586643	128.3	130	129.15	1.20208	11.3644	0.464304	131.2	136.2	133.7	3.53553	11.5629	1.31356				ALP	100	#DIV/0!	#DIV/0!	#DIV/0!	0	#DIV/0!	#DIV/0!	#DIV/0!
	cathepsin K				#DIV/0!	#DIV/0!	#DIV/0!	#DIV/0!	258	280.6	269.3	15.9806	16.4104	2.92431	297.2	261	279.1	25.5973	16.7063	4.4851	286.3	241.6	263.95	31.6077	16.2465	5.81818	0			cathepsin K	100	#DIV/0!	#DIV/0!	#DIV/0!	0	#DIV/0!	#DIV/0!	#DIV/0!
	HSP-90				#DIV/0!	#DIV/0!	#DIV/0!	#DIV/0!	182.3	203.1	192.7	14.7078	13.8816	3.74608	175.2	168.6	171.9	4.6669	13.1111	1.34836	192.2	207.8	200	11.0309	14.1421	2.72071	0			HSP-90	100	#DIV/0!	#DIV/0!	#DIV/0!	0	#DIV/0!	#DIV/0!	#DIV/0!
					#DIV/0!	#DIV/0!	#DIV/0!	#DIV/0!			#DIV/0!	#DIV/0!	#DIV/0!	#DIV/0!			#DIV/0!	#DIV/0!	#DIV/0!	#DIV/0!			#DIV/0!	#DIV/0!	#DIV/0!	#DIV/0!				0	100	#DIV/0!	#DIV/0!	#DIV/0!	0	#DIV/0!	#DIV/0!	#DIV/0!
Cellular migration	α-actin				#DIV/0!	#DIV/0!	#DIV/0!	#DIV/0!		377.6	377.6	#DIV/0!	19.4319	#DIV/0!		406.9	406.9	#DIV/0!	20.1718	#DIV/0!	410.3	435	422.65	17.4655	20.5585	2.04528				α-actin	100	#DIV/0!	#DIV/0!	#DIV/0!	0	#DIV/0!	#DIV/0!	#DIV/0!
	PLC-b2				#DIV/0!	#DIV/0!	#DIV/0!	#DIV/0!	199.7	180.4	190.05	13.6472	13.7859	3.52817	188.3	182	185.15	4.45477	13.607	1.19587	183.9	178.3	181.1	3.9598	13.4573	1.08735				PLC-b2	100	#DIV/0!	#DIV/0!	#DIV/0!	0	#DIV/0!	#DIV/0!	#DIV/0!
	PI3K				#DIV/0!	#DIV/0!	#DIV/0!	#DIV/0!	192	227.7	209.85	25.2437	14.4862	5.84395	186.8	200.3	193.55	9.54594	13.9122	2.43634	189.6	189.6	189.6	0	13.7695	0	0	0		PI3K	100	#DIV/0!	#DIV/0!	#DIV/0!	0	#DIV/0!	#DIV/0!	#DIV/0!
	PKC				#DIV/0!	#DIV/0!	#DIV/0!	#DIV/0!	311.3	282.6	296.95	20.294	17.2322	3.3606	221.3	254.7	238	23.6174	15.4272	4.8443	209.4	226.9	218.15	12.3744	14.7699	2.79709				PKC	100	#DIV/0!	#DIV/0!	#DIV/0!	0	#DIV/0!	#DIV/0!	#DIV/0!
	FAK				#DIV/0!	#DIV/0!	#DIV/0!	#DIV/0!			#DIV/0!	#DIV/0!	#DIV/0!	#DIV/0!			#DIV/0!	#DIV/0!	#DIV/0!	#DIV/0!			#DIV/0!	#DIV/0!	#DIV/0!	#DIV/0!				FAK	100	#DIV/0!	#DIV/0!	#DIV/0!	0	#DIV/0!	#DIV/0!	#DIV/0!
	Integrin				#DIV/0!	#DIV/0!	#DIV/0!	#DIV/0!			#DIV/0!	#DIV/0!	#DIV/0!	#DIV/0!			#DIV/0!	#DIV/0!	#DIV/0!	#DIV/0!			#DIV/0!	#DIV/0!	#DIV/0!	#DIV/0!				Integrin	100	#DIV/0!	#DIV/0!	#DIV/0!	0	#DIV/0!	#DIV/0!	#DIV/0!
	ICAM (CD54)				#DIV/0!	#DIV/0!	#DIV/0!	#DIV/0!			#DIV/0!	#DIV/0!	#DIV/0!	#DIV/0!			#DIV/0!	#DIV/0!	#DIV/0!	#DIV/0!			#DIV/0!	#DIV/0!	#DIV/0!	#DIV/0!				ICAM (CD54)	100	#DIV/0!	#DIV/0!	#DIV/0!	0	#DIV/0!	#DIV/0!	#DIV/0!
	NCAM (CD56)				#DIV/0!	#DIV/0!	#DIV/0!	#DIV/0!			#DIV/0!	#DIV/0!	#DIV/0!	#DIV/0!			#DIV/0!	#DIV/0!	#DIV/0!	#DIV/0!			#DIV/0!	#DIV/0!	#DIV/0!	#DIV/0!				NCAM (CD56)	100	#DIV/0!	#DIV/0!	#DIV/0!	0	#DIV/0!	#DIV/0!	#DIV/0!
	HCAM (CD44)				#DIV/0!	#DIV/0!	#DIV/0!	#DIV/0!			#DIV/0!	#DIV/0!	#DIV/0!	#DIV/0!			#DIV/0!	#DIV/0!	#DIV/0!	#DIV/0!			#DIV/0!	#DIV/0!	#DIV/0!	#DIV/0!				HCAM (CD44)	100	#DIV/0!	#DIV/0!	#DIV/0!	0	#DIV/0!	#DIV/0!	#DIV/0!
	PECAM (CD31)				#DIV/0!	#DIV/0!	#DIV/0!	#DIV/0!			#DIV/0!	#DIV/0!	#DIV/0!	#DIV/0!			#DIV/0!	#DIV/0!	#DIV/0!	#DIV/0!			#DIV/0!	#DIV/0!	#DIV/0!	#DIV/0!				PECAM (CD31)	100	#DIV/0!	#DIV/0!	#DIV/0!	0	#DIV/0!	#DIV/0!	#DIV/0!
	Ep-CAM				#DIV/0!	#DIV/0!	#DIV/0!	#DIV/0!			#DIV/0!	#DIV/0!	#DIV/0!	#DIV/0!			#DIV/0!	#DIV/0!	#DIV/0!	#DIV/0!			#DIV/0!	#DIV/0!	#DIV/0!	#DIV/0!				Ep-CAM	100	#DIV/0!	#DIV/0!	#DIV/0!	0	#DIV/0!	#DIV/0!	#DIV/0!
	E-cadherin				#DIV/0!	#DIV/0!	#DIV/0!	#DIV/0!			#DIV/0!	#DIV/0!	#DIV/0!	#DIV/0!			#DIV/0!	#DIV/0!	#DIV/0!	#DIV/0!			#DIV/0!	#DIV/0!	#DIV/0!	#DIV/0!				E-cadherin	100	#DIV/0!	#DIV/0!	#DIV/0!	0	#DIV/0!	#DIV/0!	#DIV/0!
																														0	control	DCE-2.5	DCE-5	DCE-10	control	DCE-2.5	DCE-5	DCE-10
																														β-actin	100	96.905	98.9612	100.706	0	0.769726	1.54864	1.90508
																														GAPDH	100	#DIV/0!	#DIV/0!	#DIV/0!	0	#DIV/0!	#DIV/0!	#DIV/0!
																														Ki-67	100	100.5	97.8	96	0	9.6	7.2	9.1
																														PCNA	100	99.6321	98.3514	101.383	0	0.993874	1.1172	1.83655
																														CDK4	100	#DIV/0!	#DIV/0!	#DIV/0!	0	#DIV/0!	#DIV/0!	#DIV/0!
																														cMyc	100	101.391	101.556	99.8999	0	3.30444	5.28705	2.54584
																														MAX	100	#DIV/0!	#DIV/0!	#DIV/0!	0	#DIV/0!	#DIV/0!	#DIV/0!
																														MAD	100	103.008	108.127	104.447	0	2.21223	3.67774	4.45232
																														SAK	100	#DIV/0!	#DIV/0!	#DIV/0!	0	#DIV/0!	#DIV/0!	#DIV/0!
																														#REF!	#REF!	#REF!	#REF!	#REF!	#REF!	#REF!	#REF!	#REF!
																														α-actin	100	#DIV/0!	#DIV/0!	#DIV/0!	0	#DIV/0!	#DIV/0!	#DIV/0!
																														MPM2	100	99.5395	102.496	110.371	0	2.46791	1.90755	4.21464
																														p16	100	#DIV/0!	#DIV/0!	#DIV/0!	0	#DIV/0!	#DIV/0!	#DIV/0!
																														p21	100	#DIV/0!	#DIV/0!	#DIV/0!	0	#DIV/0!	#DIV/0!	#DIV/0!
																														p53	100	#DIV/0!	#DIV/0!	#DIV/0!	0	#DIV/0!	#DIV/0!	#DIV/0!
																														Rb-1	100	#DIV/0!	#DIV/0!	#DIV/0!	0	#DIV/0!	#DIV/0!	#DIV/0!
																														E2F-1-1	100	#DIV/0!	#DIV/0!	#DIV/0!	0	#DIV/0!	#DIV/0!	#DIV/0!
																														histone H1	100	#DIV/0!	#DIV/0!	#DIV/0!	0	#DIV/0!	#DIV/0!	#DIV/0!
																														JMJD2D	100	#DIV/0!	#DIV/0!	#DIV/0!	0	#DIV/0!	#DIV/0!	#DIV/0!
																														HDAC-10	100	#DIV/0!	#DIV/0!	#DIV/0!	0	#DIV/0!	#DIV/0!	#DIV/0!
																														NFkB	100	#DIV/0!	#DIV/0!	#DIV/0!	0	#DIV/0!	#DIV/0!	#DIV/0!
																														IKK	100	#DIV/0!	#DIV/0!	#DIV/0!	0	#DIV/0!	#DIV/0!	#DIV/0!
																														p38	100	#DIV/0!	#DIV/0!	#DIV/0!	0	#DIV/0!	#DIV/0!	#DIV/0!
																														lamin A
																														0
																														0	control	DCE-2.5	DCE-5	DCE-10	control	DCE-2.5	DCE-5	DCE-10
																														PKC	100	#DIV/0!	#DIV/0!	#DIV/0!	0	#DIV/0!	#DIV/0!	#DIV/0!
																														p < 0.0243
																														2.28274
																														Prolifration
																														0	control	DCE-2.5	DCE-5	DCE-10	control	DCE-2.5	DCE-5	DCE-10
																														β-actin	100	96.905	98.9612	100.706	0	0.769726	1.54864	1.90508
																														α-tubulin	100	97.6365	96.0467	100.868	0	3.89597	3.35725	4.08175
																														GAPDH	100	98.8056	99.804	97.6154	0	2.44161	2.43539	1.91568
																														Ki-67	100	99.1624	100.871	98.655	0	1.2769	1.81977	0.373007
																														PCNA	100	99.6321	98.3514	101.383	0	0.993874	1.1172	1.83655
																														MPM2	100	100.898	102.263	104.915	0	3.12169	4.03173	4.16744
																														p < 0.0245
																														2.79205
																														cMyc signaling
																														β-actin	100	96.905	98.9612	100.706	0	0.769726	1.54864	1.90508
																														α-tubulin	100	97.6365	96.0467	100.868	0	3.89597	3.35725	4.08175
																														GAPDH	100	98.8056	99.804	97.6154	0	2.44161	2.43539	1.91568
																														cMyc	100	101.391	101.556	99.8999	0	3.30444	5.28705	2.54584
																														MAX	100	97.7599	99.5525	101.581	0	2.04242	2.41602	1.96776
																														MAD	100	103.008	108.127	104.447	0	2.21223	3.67774	4.45232
																														p < 0.0239
																														#DIV/0!
																														p53 signaling	#DIV/0!	p < 0.0213
																														β-actin	100	96.905	98.9612	100.706	0	0.769726	1.54864	1.90508
																														α-tubulin	100	97.6365	96.0467	100.868	0	3.89597	3.35725	4.08175
																														GAPDH	100	98.8056	99.804	97.6154	0	2.44161	2.43539	1.91568
																														p53	100	#DIV/0!	#DIV/0!	#DIV/0!	0	#DIV/0!	#DIV/0!	#DIV/0!
																														Rb-1	100	#DIV/0!	#DIV/0!	#DIV/0!	0	#DIV/0!	#DIV/0!	#DIV/0!
																														E2F-1	100	#DIV/0!	#DIV/0!	#DIV/0!	0	#DIV/0!	#DIV/0!	#DIV/0!
																														MDM2	100	#DIV/0!	#DIV/0!	#DIV/0!	0	#DIV/0!	#DIV/0!	#DIV/0!
																														Epigenetic modification		#DIV/0!	p < 0.0282
																															control	DCE-2.5	DCE-5	DCE-10	control	DCE-2.5	DCE-5	DCE-10
																														β-actin	100	96.905	98.9612	100.706	0	0.769726	1.54864	1.90508
																														α-tubulin	100	97.6365	96.0467	100.868	0	3.89597	3.35725	4.08175
																														GAPDH	100	98.8056	99.804	97.6154	0	2.44161	2.43539	1.91568
																														histone H1	100	#DIV/0!	#DIV/0!	#DIV/0!	0	#DIV/0!	#DIV/0!	#DIV/0!
																														JMJD2D	100	#DIV/0!	#DIV/0!	#DIV/0!	0	#DIV/0!	#DIV/0!	#DIV/0!
																														HDAC-10	100	#DIV/0!	#DIV/0!	#DIV/0!	0	#DIV/0!	#DIV/0!	#DIV/0!
																														Protein translation		3.78889	p < 0.0379
																														β-actin	100	96.905	98.9612	100.706	0	0.769726	1.54864	1.90508
																														α-tubulin	100	97.6365	96.0467	100.868	0	3.89597	3.35725	4.08175
																														GAPDH	100	98.8056	99.804	97.6154	0	2.44161	2.43539	1.91568
																														DOHH	100	#DIV/0!	#DIV/0!	#DIV/0!	0	3	4	5
																														DHS	100	#DIV/0!	#DIV/0!	#DIV/0!	0	4.3	2.7	4.1
																														eIF5A1-1	100	#DIV/0!	#DIV/0!	#DIV/0!	0	3	3	5
																														#DIV/0!
																														Growth Factors	#DIV/0!	p < 0.0293
																														β-actin	100	96.905	98.9612	100.706	0	0.769726	1.54864	1.90508
																														α-tubulin	100	97.6365	96.0467	100.868	0	3.89597	3.35725	4.08175
																														GAPDH	100	98.8056	99.804	97.6154	0	2.44161	2.43539	1.91568
																														bFGF	100	#DIV/0!	#DIV/0!	#DIV/0!	0	#DIV/0!	#DIV/0!	#DIV/0!
																														HGF	100	#DIV/0!	#DIV/0!	#DIV/0!	0	#DIV/0!	#DIV/0!	#DIV/0!
																														TGF-β1	100	#DIV/0!	#DIV/0!	#DIV/0!	0	#DIV/0!	#DIV/0!	#DIV/0!
																														SMAD4	100	#DIV/0!	#DIV/0!	#DIV/0!	0	#DIV/0!	#DIV/0!	#DIV/0!
																														IGF-1	100	#DIV/0!	#DIV/0!	#DIV/0!	0	#DIV/0!	#DIV/0!	#DIV/0!
																														IGFIIR	100	#DIV/0!	#DIV/0!	#DIV/0!	0	#DIV/0!	#DIV/0!	#DIV/0!
																														GH	100	#DIV/0!	#DIV/0!	#DIV/0!	0	#DIV/0!	#DIV/0!	#DIV/0!
																														GHRH	100	#DIV/0!	#DIV/0!	#DIV/0!	0	#DIV/0!	#DIV/0!	#DIV/0!
																														HER1	100	#DIV/0!	#DIV/0!	#DIV/0!	0	#DIV/0!	#DIV/0!	#DIV/0!
																														HER2	100	#DIV/0!	#DIV/0!	#DIV/0!	0	#DIV/0!	#DIV/0!	#DIV/0!
																														ERβ	100	#DIV/0!	#DIV/0!	#DIV/0!	0	#DIV/0!	#DIV/0!	#DIV/0!
																														Inflammation
																														β-actin	100	96.905	98.9612	100.706	0	0.769726	1.54864	1.90508
																														α-tubulin	100	97.6365	96.0467	100.868	0	3.89597	3.35725	4.08175
																														GAPDH	100	98.8056	99.804	97.6154	0	2.44161	2.43539	1.91568
																														TNFα	100	96.1463	100.665	99.179	0	1.96439	2.97021	2.60825
																														IL-1	100	100.624	102.622	102.274	0	3.98229	1.88481	2.71546
																														IL-6	100	102.29	102.793	98.5098	0	6.08704	4.64242	5.50301
																														IL-8	100	105.088	104.022	103.264	0	1.81893	2.28854	0.60197
																														IL-10	100	97.3924	97.6369	101.938	0	4.03106	2.37222	3.09523
																														IL-12	100	99.4274	98.741	104.452	0	3.29202	1.89455	1.7527
																														IL-28	100	98.2417	96.1699	101.155	0	3.27518	1.396	1.82926
																														CD28	100	#DIV/0!	#DIV/0!	#DIV/0!	0	#DIV/0!	#DIV/0!	#DIV/0!
																														CD31	100	98.843	97.1705	100.45	0	2.80317	1.82557	2.32668
																														CD34	100	#DIV/0!	#DIV/0!	#DIV/0!	0	#DIV/0!	#DIV/0!	#DIV/0!
																														CD68	100	#DIV/0!	#DIV/0!	#DIV/0!	0	#DIV/0!	#DIV/0!	#DIV/0!
																														lysozyme	100	#DIV/0!	#DIV/0!	#DIV/0!	0	#DIV/0!	#DIV/0!	#DIV/0!
																														cathepsin C	100	#DIV/0!	#DIV/0!	#DIV/0!	0	#DIV/0!	#DIV/0!	#DIV/0!
																														cathepsin G	100	#DIV/0!	#DIV/0!	#DIV/0!	0	#DIV/0!	#DIV/0!	#DIV/0!
																														cathepsin K	100	#DIV/0!	#DIV/0!	#DIV/0!	0	#DIV/0!	#DIV/0!	#DIV/0!
																														LL-37	100	#DIV/0!	#DIV/0!	#DIV/0!	0	#DIV/0!	#DIV/0!	#DIV/0!
																														CD40	100	#DIV/0!	#DIV/0!	#DIV/0!	0	#DIV/0!	#DIV/0!	#DIV/0!
																														COX-2	100	102.291	104.569	96.5799	0	1.49689	2.81976	1.46836
																														α1-antitrypsin	100	#DIV/0!	#DIV/0!	#DIV/0!	0	#DIV/0!	#DIV/0!	#DIV/0!
																														CD3	100	#DIV/0!	#DIV/0!	#DIV/0!	0	#DIV/0!	#DIV/0!	#DIV/0!
																														CD20	100	#DIV/0!	#DIV/0!	#DIV/0!	0	#DIV/0!	#DIV/0!	#DIV/0!
																														#DIV/0!
																														RAS signaling	#DIV/0!	p < 0.0263
																														β-actin	100	96.905	98.9612	100.706	0	0.769726	1.54864	1.90508
																														α-tubulin	100	97.6365	96.0467	100.868	0	3.89597	3.35725	4.08175
																														GAPDH	100	98.8056	99.804	97.6154	0	2.44161	2.43539	1.91568
																														NRAS	100	#DIV/0!	#DIV/0!	#DIV/0!	0	#DIV/0!	#DIV/0!	#DIV/0!
																														KRAS	100	#DIV/0!	#DIV/0!	#DIV/0!	0	#DIV/0!	#DIV/0!	#DIV/0!
																														STAT3	100	#DIV/0!	#DIV/0!	#DIV/0!	0	#DIV/0!	#DIV/0!	#DIV/0!
																														PI3K	100	#DIV/0!	#DIV/0!	#DIV/0!	0	#DIV/0!	#DIV/0!	#DIV/0!
																														JNK-1	100	#DIV/0!	#DIV/0!	#DIV/0!	0	#DIV/0!	#DIV/0!	#DIV/0!
																														ERK-1	100	#DIV/0!	#DIV/0!	#DIV/0!	0	#DIV/0!	#DIV/0!	#DIV/0!
																														pAKT	100	#DIV/0!	#DIV/0!	#DIV/0!	0	#DIV/0!	#DIV/0!	#DIV/0!
																														mTOR	100	#DIV/0!	#DIV/0!	#DIV/0!	0	#DIV/0!	#DIV/0!	#DIV/0!
																														PTEN	100	#DIV/0!	#DIV/0!	#DIV/0!	0	#DIV/0!	#DIV/0!	#DIV/0!
																														PKC	100	#DIV/0!	#DIV/0!	#DIV/0!	0	#DIV/0!	#DIV/0!	#DIV/0!
																														Macrophage-related innate immunity
																														β-actin	100	96.905	98.9612	100.706	0	0.769726	1.54864	1.90508
																														α-tubulin	100	97.6365	96.0467	100.868	0	3.89597	3.35725	4.08175
																														GAPDH	100	98.8056	99.804	97.6154	0	2.44161	2.43539	1.91568
																														CD68	100	#DIV/0!	#DIV/0!	#DIV/0!	0	#DIV/0!	#DIV/0!	#DIV/0!
																														cathepsin C	100	#DIV/0!	#DIV/0!	#DIV/0!	0	#DIV/0!	#DIV/0!	#DIV/0!
																														cathepsin G	100	#DIV/0!	#DIV/0!	#DIV/0!	0	#DIV/0!	#DIV/0!	#DIV/0!
																														cathepsin K	100	#DIV/0!	#DIV/0!	#DIV/0!	0	#DIV/0!	#DIV/0!	#DIV/0!
																														LL-37	100	#DIV/0!	#DIV/0!	#DIV/0!	0	#DIV/0!	#DIV/0!	#DIV/0!
																														α1-antitrypsin	100	#DIV/0!	#DIV/0!	#DIV/0!	0	#DIV/0!	#DIV/0!	#DIV/0!
																														Lymphocyte-related innate immunity
																														β-actin	100	96.905	98.9612	100.706	0	0.769726	1.54864	1.90508
																														α-tubulin	100	97.6365	96.0467	100.868	0	3.89597	3.35725	4.08175
																														GAPDH	100	98.8056	99.804	97.6154	0	2.44161	2.43539	1.91568
																														CD3	100	#DIV/0!	#DIV/0!	#DIV/0!	0	#DIV/0!	#DIV/0!	#DIV/0!
																														CD20	100	#DIV/0!	#DIV/0!	#DIV/0!	0	#DIV/0!	#DIV/0!	#DIV/0!
																														CD28	100	#DIV/0!	#DIV/0!	#DIV/0!	0	#DIV/0!	#DIV/0!	#DIV/0!
																														CD31	100	#DIV/0!	#DIV/0!	#DIV/0!	0	#DIV/0!	#DIV/0!	#DIV/0!
																														CD34	100	#DIV/0!	#DIV/0!	#DIV/0!	0	#DIV/0!	#DIV/0!	#DIV/0!
																														CD40	100	#DIV/0!	#DIV/0!	#DIV/0!	0	#DIV/0!	#DIV/0!	#DIV/0!
																														CD54	100	#DIV/0!	#DIV/0!	#DIV/0!	0	#DIV/0!	#DIV/0!	#DIV/0!
																														CD56	100	#DIV/0!	#DIV/0!	#DIV/0!	0	#DIV/0!	#DIV/0!	#DIV/0!
																														IL-12	100	99.4274	98.741	104.452	0	3.29202	1.89455	1.7527
																														Cellular inflammatory proteins
																														β-actin	100	96.905	98.9612	100.706	0	0.769726	1.54864	1.90508
																														α-tubulin	100	97.6365	96.0467	100.868	0	3.89597	3.35725	4.08175
																														GAPDH	100	98.8056	99.804	97.6154	0	2.44161	2.43539	1.91568
																														TNFα	100	101.231	105.296	104.273	0	3.28018	3.80221	2.42551
																														NFkB	100	#DIV/0!	#DIV/0!	#DIV/0!	0	#DIV/0!	#DIV/0!	#DIV/0!
																														TGF-β1	100	#DIV/0!	#DIV/0!	#DIV/0!	0	#DIV/0!	#DIV/0!	#DIV/0!
																														IL-1	100	100.624	102.622	102.274	0	3.98229	1.88481	2.71546
																														IL-6	100	102.29	102.793	98.5098	0	6.08704	4.64242	5.50301
																														IL-8	100	105.088	104.022	103.264	0	1.81893	2.28854	0.60197
																														IL-10	100	97.3924	97.6369	101.938	0	4.03106	2.37222	3.09523
																														IL-28	100	#DIV/0!	#DIV/0!	#DIV/0!	0	#DIV/0!	#DIV/0!	#DIV/0!
																														COX-2	100	#DIV/0!	#DIV/0!	#DIV/0!	0	#DIV/0!	#DIV/0!	#DIV/0!
																														M-CSF	100	#DIV/0!	#DIV/0!	#DIV/0!	0	#DIV/0!	#DIV/0!	#DIV/0!
																														Matrix inflammatory proteins
																														β-actin	100	96.905	98.9612	100.706	0	0.769726	1.54864	1.90508
																														α-tubulin	100	97.6365	96.0467	100.868	0	3.89597	3.35725	4.08175
																														GAPDH	100	98.8056	99.804	97.6154	0	2.44161	2.43539	1.91568
																														MMP-1	100	#DIV/0!	#DIV/0!	#DIV/0!	0	#DIV/0!	#DIV/0!	#DIV/0!
																														MMP-2	100	100.195	99.9783	102.069	0	0.554337	1.4221	0.706558
																														MMP-3	100	#DIV/0!	#DIV/0!	#DIV/0!	0	#DIV/0!	#DIV/0!	#DIV/0!
																														MMP-9	100	#DIV/0!	#DIV/0!	#DIV/0!	0	#DIV/0!	#DIV/0!	#DIV/0!
																														MMP-10	100	#DIV/0!	#DIV/0!	#DIV/0!	0	#DIV/0!	#DIV/0!	#DIV/0!
																														lysozyme	100	#DIV/0!	#DIV/0!	#DIV/0!	0	#DIV/0!	#DIV/0!	#DIV/0!
																														p < 0.0295
																														#DIV/0!
																														Science
																														Inflammation-A	#DIV/0!
																														β-actin	100	96.905	98.9612	100.706	0	0.769726	1.54864	1.90508
																														α-tubulin	100	97.6365	96.0467	100.868	0	3.89597	3.35725	4.08175
																														GAPDH	100	98.8056	99.804	97.6154	0	2.44161	2.43539	1.91568
																														CD3	100	#DIV/0!	#DIV/0!	#DIV/0!	0	#DIV/0!	#DIV/0!	#DIV/0!
																														CD20	100	#DIV/0!	#DIV/0!	#DIV/0!	0	#DIV/0!	#DIV/0!	#DIV/0!
																														CD28	100	#DIV/0!	#DIV/0!	#DIV/0!	0	#DIV/0!	#DIV/0!	#DIV/0!
																														CD31	100	#DIV/0!	#DIV/0!	#DIV/0!	0	#DIV/0!	#DIV/0!	#DIV/0!
																														CD34	100	#DIV/0!	#DIV/0!	#DIV/0!	0	#DIV/0!	#DIV/0!	#DIV/0!
																														CD40	100	#DIV/0!	#DIV/0!	#DIV/0!	0	#DIV/0!	#DIV/0!	#DIV/0!
																														CD54	100	#DIV/0!	#DIV/0!	#DIV/0!	0	#DIV/0!	#DIV/0!	#DIV/0!
																														CD56	100	#DIV/0!	#DIV/0!	#DIV/0!	0	#DIV/0!	#DIV/0!	#DIV/0!
																														CD68	100	#DIV/0!	#DIV/0!	#DIV/0!	0	#DIV/0!	#DIV/0!	#DIV/0!
																														α1-antitrypsin	100	#DIV/0!	#DIV/0!	#DIV/0!	0	#DIV/0!	#DIV/0!	#DIV/0!
																														LL-37	100	#DIV/0!	#DIV/0!	#DIV/0!	0	#DIV/0!	#DIV/0!	#DIV/0!
																														cathepsin C	100	#DIV/0!	#DIV/0!	#DIV/0!	0	#DIV/0!	#DIV/0!	#DIV/0!
																														cathepsin G	100	#DIV/0!	#DIV/0!	#DIV/0!	0	#DIV/0!	#DIV/0!	#DIV/0!
																														cathepsin K	100	#DIV/0!	#DIV/0!	#DIV/0!	0	#DIV/0!	#DIV/0!	#DIV/0!
																														p < 0.0264
																														#DIV/0!	2.63651
																														Inflammation-B	#DIV/0!	The
																														β-actin	100	96.905	98.9612	100.706	0	0.769726	1.54864	1.90508
																														α-tubulin	100	97.6365	96.0467	100.868	0	3.89597	3.35725	4.08175
																														GAPDH	100	98.8056	99.804	97.6154	0	2.44161	2.43539	1.91568
																														TNFα	100	101.231	105.296	104.273	0	3.28018	3.80221	2.42551
																														IL-1	100	100.624	102.622	102.274	0	3.98229	1.88481	2.71546
																														IL-6	100	102.29	102.793	98.5098	0	6.08704	4.64242	5.50301
																														IL-8	100	105.088	104.022	103.264	0	1.81893	2.28854	0.60197
																														IL-10	100	97.3924	97.6369	101.938	0	4.03106	2.37222	3.09523
																														IL-12	100	99.4274	98.741	104.452	0	3.29202	1.89455	1.7527
																														IL-28	100	98.2417	96.1699	101.155	0	3.27518	1.396	1.82926
																														MMP-2	100	100.195	99.9783	102.069	0	0.554337	1.4221	0.706558
																														0	100	#DIV/0!	#DIV/0!	#DIV/0!	0	#DIV/0!	#DIV/0!	#DIV/0!
																														M-CSF	100	#DIV/0!	#DIV/0!	#DIV/0!	0	#DIV/0!	#DIV/0!	#DIV/0!
																														MMP-1	100	#DIV/0!	#DIV/0!	#DIV/0!	0	#DIV/0!	#DIV/0!	#DIV/0!
																														MMP-2	100	100.195	99.9783	102.069	0	0.554337	1.4221	0.706558
																														MMP-3	100	#DIV/0!	#DIV/0!	#DIV/0!	0	#DIV/0!	#DIV/0!	#DIV/0!
																														MMP-9	100	#DIV/0!	#DIV/0!	#DIV/0!	0	#DIV/0!	#DIV/0!	#DIV/0!
																														MMP-10	100	#DIV/0!	#DIV/0!	#DIV/0!	0	#DIV/0!	#DIV/0!	#DIV/0!
																														p < 0.0231
																														#DIV/0!
																														Cellular protection and survival			#DIV/0!	p < 0.0271
																														β-actin	100	96.905	98.9612	100.706	0	0.769726	1.54864	1.90508
																														α-tubulin	100	97.6365	96.0467	100.868	0	3.89597	3.35725	4.08175
																														GAPDH	100	98.8056	99.804	97.6154	0	2.44161	2.43539	1.91568
																														HSP-27	100	#DIV/0!	#DIV/0!	#DIV/0!	0	#DIV/0!	#DIV/0!	#DIV/0!
																														HSP-70	100	#DIV/0!	#DIV/0!	#DIV/0!	0	#DIV/0!	#DIV/0!	#DIV/0!
																														HSP-90	100	#DIV/0!	#DIV/0!	#DIV/0!	0	#DIV/0!	#DIV/0!	#DIV/0!
																														AP-1	100	#DIV/0!	#DIV/0!	#DIV/0!	0	#DIV/0!	#DIV/0!	#DIV/0!
																														SP-1	100	#DIV/0!	#DIV/0!	#DIV/0!	0	#DIV/0!	#DIV/0!	#DIV/0!
																														JNK-1	100	#DIV/0!	#DIV/0!	#DIV/0!	0	#DIV/0!	#DIV/0!	#DIV/0!
																														p38	100	#DIV/0!	#DIV/0!	#DIV/0!	0	#DIV/0!	#DIV/0!	#DIV/0!
																														PTEN	100	#DIV/0!	#DIV/0!	#DIV/0!	0	#DIV/0!	#DIV/0!	#DIV/0!
																														PKC	100	#DIV/0!	#DIV/0!	#DIV/0!	0	#DIV/0!	#DIV/0!	#DIV/0!
																														pAKT	100	#DIV/0!	#DIV/0!	#DIV/0!	0	#DIV/0!	#DIV/0!	#DIV/0!
																														hTERT	100	#DIV/0!	#DIV/0!	#DIV/0!	0	#DIV/0!	#DIV/0!	#DIV/0!
																														Muc1	100	#DIV/0!	#DIV/0!	#DIV/0!	0	#DIV/0!	#DIV/0!	#DIV/0!
																														Muc4	100	#DIV/0!	#DIV/0!	#DIV/0!	0	#DIV/0!	#DIV/0!	#DIV/0!
																														PLC-b2	100	#DIV/0!	#DIV/0!	#DIV/0!	0	#DIV/0!	#DIV/0!	#DIV/0!
																														p < 0.0261
																														#DIV/0!
																														Antioxidant-related protein
																														β-actin	100	96.905	98.9612	100.706	0	0.769726	1.54864	1.90508
																														α-tubulin	100	97.6365	96.0467	100.868	0	3.89597	3.35725	4.08175
																														GAPDH	100	98.8056	99.804	97.6154	0	2.44161	2.43539	1.91568
																														HO-1	100	#DIV/0!	#DIV/0!	#DIV/0!	0	#DIV/0!	#DIV/0!	#DIV/0!
																														SOD-1	100	#DIV/0!	#DIV/0!	#DIV/0!	0	#DIV/0!	#DIV/0!	#DIV/0!
																														GST	100	#DIV/0!	#DIV/0!	#DIV/0!	0	#DIV/0!	#DIV/0!	#DIV/0!
																														LC3	100	#DIV/0!	#DIV/0!	#DIV/0!	0	#DIV/0!	#DIV/0!	#DIV/0!
																														AMPK	100	#DIV/0!	#DIV/0!	#DIV/0!	0	#DIV/0!	#DIV/0!	#DIV/0!
																														P < 0.0271
																														#DIV/0!
																														NFkB signaling
																														β-actin	100	96.905	98.9612	100.706	0	0.769726	1.54864	1.90508
																														α-tubulin	100	97.6365	96.0467	100.868	0	3.89597	3.35725	4.08175
																														GAPDH	100	98.8056	99.804	97.6154	0	2.44161	2.43539	1.91568
																														NFkB	100	#DIV/0!	#DIV/0!	#DIV/0!	0	#DIV/0!	#DIV/0!	#DIV/0!
																														IKK	100	#DIV/0!	#DIV/0!	#DIV/0!	0	#DIV/0!	#DIV/0!	#DIV/0!
																														PTEN	100	#DIV/0!	#DIV/0!	#DIV/0!	0	#DIV/0!	#DIV/0!	#DIV/0!
																														pAKT	100	#DIV/0!	#DIV/0!	#DIV/0!	0	#DIV/0!	#DIV/0!	#DIV/0!
																														mTOR	100	#DIV/0!	#DIV/0!	#DIV/0!	0	#DIV/0!	#DIV/0!	#DIV/0!
																														MDR	100	#DIV/0!	#DIV/0!	#DIV/0!	0	#DIV/0!	#DIV/0!	#DIV/0!
																														ERK-1	100	#DIV/0!	#DIV/0!	#DIV/0!	0	#DIV/0!	#DIV/0!	#DIV/0!
																														TNFα	100	101.231	105.296	104.273	0	3.28018	3.80221	2.42551
																														GADD45	100	#DIV/0!	#DIV/0!	#DIV/0!	0	#DIV/0!	#DIV/0!	#DIV/0!
																														p < 0.0286
																														#DIV/0!
																														Cellular apoptosis-p53
																														β-actin	100	96.905	98.9612	100.706	0	0.769726	1.54864	1.90508
																														α-tubulin	100	97.6365	96.0467	100.868	0	3.89597	3.35725	4.08175
																														GAPDH	100	98.8056	99.804	97.6154	0	2.44161	2.43539	1.91568
																														p53	100	#DIV/0!	#DIV/0!	#DIV/0!	0	#DIV/0!	#DIV/0!	#DIV/0!
																														MDM2	100	#DIV/0!	#DIV/0!	#DIV/0!	0	#DIV/0!	#DIV/0!	#DIV/0!
																														BCL2	100	#DIV/0!	#DIV/0!	#DIV/0!	0	#DIV/0!	#DIV/0!	#DIV/0!
																														BAX	100	#DIV/0!	#DIV/0!	#DIV/0!	0	#DIV/0!	#DIV/0!	#DIV/0!
																														BAD	100	#DIV/0!	#DIV/0!	#DIV/0!	0	#DIV/0!	#DIV/0!	#DIV/0!
																														BAK	100	#DIV/0!	#DIV/0!	#DIV/0!	0	#DIV/0!	#DIV/0!	#DIV/0!
																														AIF	100	#DIV/0!	#DIV/0!	#DIV/0!	0	#DIV/0!	#DIV/0!	#DIV/0!
																														APAF-1	100	#DIV/0!	#DIV/0!	#DIV/0!	0	#DIV/0!	#DIV/0!	#DIV/0!
																														caspase 9	100	#DIV/0!	#DIV/0!	#DIV/0!	0	#DIV/0!	#DIV/0!	#DIV/0!
																														c-caspase 9	100	#DIV/0!	#DIV/0!	#DIV/0!	0	#DIV/0!	#DIV/0!	#DIV/0!
																														caspase 3	100	#DIV/0!	#DIV/0!	#DIV/0!	0	#DIV/0!	#DIV/0!	#DIV/0!
																														c-caspase 3	100	#DIV/0!	#DIV/0!	#DIV/0!	0	#DIV/0!	#DIV/0!	#DIV/0!
																														BID	100	#DIV/0!	#DIV/0!	#DIV/0!	0	#DIV/0!	#DIV/0!	#DIV/0!
																														p < 0.025
																														#DIV/0!
																														Cellular apoptosis-FAS
																														β-actin	100	96.905	98.9612	100.706	0	0.769726	1.54864	1.90508
																														α-tubulin	100	97.6365	96.0467	100.868	0	3.89597	3.35725	4.08175
																														GAPDH	100	98.8056	99.804	97.6154	0	2.44161	2.43539	1.91568
																														FASL	100	#DIV/0!	#DIV/0!	#DIV/0!	0	#DIV/0!	#DIV/0!	#DIV/0!
																														FAS	100	#DIV/0!	#DIV/0!	#DIV/0!	0	#DIV/0!	#DIV/0!	#DIV/0!
																														FADD	100	#DIV/0!	#DIV/0!	#DIV/0!	0	#DIV/0!	#DIV/0!	#DIV/0!
																														FLIP	100	#DIV/0!	#DIV/0!	#DIV/0!	0	#DIV/0!	#DIV/0!	#DIV/0!
																														BID	100	#DIV/0!	#DIV/0!	#DIV/0!	0	#DIV/0!	#DIV/0!	#DIV/0!
																														caspase 8	100	#DIV/0!	#DIV/0!	#DIV/0!	0	#DIV/0!	#DIV/0!	#DIV/0!
																														caspase 3	100	#DIV/0!	#DIV/0!	#DIV/0!	0	#DIV/0!	#DIV/0!	#DIV/0!
																														c-caspase 3	100	#DIV/0!	#DIV/0!	#DIV/0!	0	#DIV/0!	#DIV/0!	#DIV/0!
																														PARP	100	#DIV/0!	#DIV/0!	#DIV/0!	0	#DIV/0!	#DIV/0!	#DIV/0!
																														c-PARP	100	#DIV/0!	#DIV/0!	#DIV/0!	0	#DIV/0!	#DIV/0!	#DIV/0!
																														p < 0.0205
																														#DIV/0!
																														Oncogenes
																														β-actin	100	96.905	98.9612	100.706	0	0.769726	1.54864	1.90508
																														α-tubulin	100	97.6365	96.0467	100.868	0	3.89597	3.35725	4.08175
																														GAPDH	100	98.8056	99.804	97.6154	0	2.44161	2.43539	1.91568
																														CEA	100	#DIV/0!	#DIV/0!	#DIV/0!	0	#DIV/0!	#DIV/0!	#DIV/0!
																														14 3 3	100	#DIV/0!	#DIV/0!	#DIV/0!	0	#DIV/0!	#DIV/0!	#DIV/0!
																														survivin	100	#DIV/0!	#DIV/0!	#DIV/0!	0	#DIV/0!	#DIV/0!	#DIV/0!
																														DMBT1	100	#DIV/0!	#DIV/0!	#DIV/0!	0	#DIV/0!	#DIV/0!	#DIV/0!
																														hTERT	100	#DIV/0!	#DIV/0!	#DIV/0!	0	#DIV/0!	#DIV/0!	#DIV/0!
																														pAKT	100	#DIV/0!	#DIV/0!	#DIV/0!	0	#DIV/0!	#DIV/0!	#DIV/0!
																														mTOR	100	#DIV/0!	#DIV/0!	#DIV/0!	0	#DIV/0!	#DIV/0!	#DIV/0!
																														p < 0.0247
																														Angiogenesis	2.46598
																														β-actin	100	96.905	98.9612	100.706	0	0.769726	1.54864	1.90508
																														α-tubulin	100	97.6365	96.0467	100.868	0	3.89597	3.35725	4.08175
																														GAPDH	100	98.8056	99.804	97.6154	0	2.44161	2.43539	1.91568
																														HIF	100	98.3082	94.7437	96.8944	0	2.16402	1.91836	2.09313
																														angiogenin	100	101.016	100.861	103.921	0	3.08329	2.86367	1.59432
																														VEGF-A	100	98.2071	96.0839	98.2128	0	2.98856	3.09536	3.87234
																														VEGF-C	100	100.44	101.081	100.092	0	1.56384	1.15129	1.12857
																														VEGFR2	100	97.8512	102.479	99.3915	0	4.08481	4.19633	3.12899
																														p-VEGFR2	100	99.6986	97.822	95.873	0	2.93892	1.36635	2.60287
																														VEGFR3	100	99.0331	101.416	102.092	0	2.09296	2.29366	0.681421
																														LYVE-1	100	90.8829	92.0936	92.5073	0	3.10551	2.30662	2.4125
																														CMG2	100	92.8669	97.5416	99.0027	0	1.94488	3.75426	2.0049
																														vWF	100	93.4743	96.9239	95.4004	0	1.75779	6.01816	5.31587
																														ET-1	100	103.183	105.641	100.882	0	1.75758	1.25257	0.434163
																														bFGF	100	103.118	98.4118	98.6277	0	2.04488	3.38522	2.39719
																														PDGF	100	95.4782	96.831	99.7639	0	2.59383	4.86767	2.9165
																														CD31	100	98.843	97.1705	100.45	0	2.80317	1.82557	2.32668
																														MMP-2	100	100.195	99.9783	102.069	0	0.554337	1.4221	0.706558
																														Osteogenesis
																														β-actin	100	96.905	98.9612	100.706	0	0.769726	1.54864	1.90508
																														α-tubulin	100	97.6365	96.0467	100.868	0	3.89597	3.35725	4.08175
																														GAPDH	100	98.8056	99.804	97.6154	0	2.44161	2.43539	1.91568
																														BMP-2	100	#DIV/0!	#DIV/0!	#DIV/0!	0	#DIV/0!	#DIV/0!	#DIV/0!
																														BMP-4	100	#DIV/0!	#DIV/0!	#DIV/0!	0	#DIV/0!	#DIV/0!	#DIV/0!
																														OPG	100	#DIV/0!	#DIV/0!	#DIV/0!	0	#DIV/0!	#DIV/0!	#DIV/0!
																														RANKL	100	#DIV/0!	#DIV/0!	#DIV/0!	0	#DIV/0!	#DIV/0!	#DIV/0!
																														osteocalcin	100	#DIV/0!	#DIV/0!	#DIV/0!	0	#DIV/0!	#DIV/0!	#DIV/0!
																														osteopontin	100	#DIV/0!	#DIV/0!	#DIV/0!	0	#DIV/0!	#DIV/0!	#DIV/0!
																														osteonectin	100	#DIV/0!	#DIV/0!	#DIV/0!	0	#DIV/0!	#DIV/0!	#DIV/0!
																														RUNX2	100	#DIV/0!	#DIV/0!	#DIV/0!	0	#DIV/0!	#DIV/0!	#DIV/0!
																														osterix	100	#DIV/0!	#DIV/0!	#DIV/0!	0	#DIV/0!	#DIV/0!	#DIV/0!
																														ALP	100	#DIV/0!	#DIV/0!	#DIV/0!	0	#DIV/0!	#DIV/0!	#DIV/0!
																														cathepsin K	100	#DIV/0!	#DIV/0!	#DIV/0!	0	#DIV/0!	#DIV/0!	#DIV/0!
																														HSP-90	100	#DIV/0!	#DIV/0!	#DIV/0!	0	#DIV/0!	#DIV/0!	#DIV/0!
